# Supplementary material for: Placental mesenchymal stem cell–derived exosomes treat endometrial injury in a rat model of intrauterine adhesions
Source: Mol Genet Genomics. 2025 Mar 25;300(1):36. doi: 10.1007/s00438-025-02241-x (PMC11933197; doi:10.1007/s00438-025-02241-x)
Supplement: Supplementary file 1 — Supplementary file1 (XLSX 5198 KB) [file 438_2025_2241_MOESM1_ESM.xlsx]

## Sheet: Supplementary Table 1
List of qRT-PCR primers used in this study
Gene name	Primer name	Sequence (5′ → 3′)
miR-143-3p	miR-143-3p-stem-loop	CTCAACTGGTGTCGTGGAGTCGGCAATTCAGTTGAGTGTAGCTC
	miR-143-3p-F	ACACTCCAGCTGGGTGAGATGAAGCACTGTA
	miR-143-3p-R	CTCAACTGGTGTCGTGGA
U6	U6-F	CTCGCTTCGGCAGCACA
	U6-R	AACGCTTCACGAATTTGCGT

## Sheet: Supplementary Table 2
IUA vs Normal DEGs
id	logFC	pvalue	sign
Ngef	-6.37613	4.01575e-171	Down
Ebi3	6.18001	1.06465e-165	Up
Meltf	-7.9137	1.36429e-114	Down
Ano4	-6.22982	4.67446e-103	Down
Fmnl1	2.7222	8.47886e-91	Up
Arhgap30	3.18893	5.71286e-85	Up
Lmod1	-3.69571	5.49573e-83	Down
Myh14	-5.87392	5.05721e-82	Down
Evpl	-5.45643	6.07353e-81	Down
Pik3r5	3.76609	1.61118e-80	Up
Hck	3.78917	5.94039e-78	Up
Nfam1	3.54545	2.06057e-76	Up
Rin3	2.33215	9.9867e-74	Up
Slc24a3	-5.53717	2.03913e-69	Down
Ptpre	2.66631	3.14422e-69	Up
Myrfl	-6.49386	9.32694e-69	Down
Plekhs1	-5.65884	2.03306e-68	Down
Myh11	-4.87805	4.90422e-68	Down
AABR07029272.1	3.12402	1.37468e-67	Up
Ptprc	3.23582	2.00092e-63	Up
Moxd1	-6.48537	5.45479e-63	Down
Elapor1	-7.19271	1.17668e-62	Down
Abcg4	-5.60849	1.78016e-62	Down
Ryr3	-6.46557	1.37269e-61	Down
Des	-3.98455	4.35936e-60	Down
Bcl2a1	4.53652	8.44563e-60	Up
Arhgdib	2.06704	1.0644e-59	Up
Vav1	3.2979	1.57854e-59	Up
Spi1	3.42023	4.82994e-59	Up
Lyz2	3.72206	6.10675e-59	Up
Itgam	4.71752	2.19936e-58	Up
Epcam	-7.10628	4.42839e-58	Down
Hspb7	-4.65023	1.32644e-57	Down
Alox15	4.74702	5.52544e-57	Up
LOC681341	5.80039	9.37704e-57	Up
Cap2	-5.74786	3.60401e-56	Down
Dlgap1	-4.45426	1.98035e-54	Down
Samsn1	4.35114	3.82447e-54	Up
Tfec	3.89852	6.76484e-54	Up
Angptl4	6.49768	5.16678e-53	Up
Cd37	2.81686	1.38416e-52	Up
Nckap1l	3.08765	1.39524e-52	Up
Themis2	3.8662	2.2332e-52	Up
Aqp8	-7.11367	6.4433e-52	Down
Was	3.02498	2.74852e-51	Up
Mylk	-3.79554	6.21052e-51	Down
Ms4a6e	2.72735	1.07739e-50	Up
RGD1307182	5.5864	4.1269e-50	Up
Sel1l3	-6.74616	2.81086e-49	Down
Myo5c	-6.04753	5.93994e-49	Down
Ppp1r3c	-2.74276	1.42055e-48	Down
Cd300le	2.79149	1.48314e-47	Up
Sall1	-6.3508	2.93356e-47	Down
Ninj1	2.52761	1.10702e-46	Up
Ccr1	4.70492	5.39502e-46	Up
Rac2	3.22497	1.11522e-45	Up
Rxfp1	-5.8941	2.88352e-45	Down
Tmem30b	-6.4568	3.74314e-45	Down
Mybpc2	-4.8453	1.44473e-44	Down
Aoah	4.44319	2.85582e-44	Up
Grhl2	-6.80188	3.54956e-44	Down
LOC308990	3.08349	8.51819e-44	Up
Mroh6	-5.68617	1.98124e-43	Down
Hcls1	3.4596	2.56391e-43	Up
Ticam2	2.59727	4.40933e-43	Up
Kcnk1	-5.58034	3.543e-42	Down
Foxp2	-4.81589	3.5756e-42	Down
Pgm5	-4.37704	5.03398e-42	Down
Lcp1	3.56622	5.27111e-42	Up
Gria4	-5.71814	1.24215e-41	Down
Slco1a4	-6.03158	2.61511e-41	Down
Ifi30	2.49066	3.87461e-41	Up
Ltbp1	-3.7785	4.26329e-41	Down
Aqp5	-7.81117	5.45993e-41	Down
C5ar1	3.14611	6.13453e-41	Up
Itgb2	4.68377	7.95133e-41	Up
Ciita	2.87564	1.66049e-40	Up
Csf1r	2.74813	2.5597e-40	Up
Cacng7	-6.69468	5.68999e-40	Down
Cd74	2.87283	7.56343e-40	Up
Dlx5	-4.9154	8.51758e-40	Down
Il1rl1	4.92251	2.67189e-39	Up
Myo5b	-5.64412	2.68564e-39	Down
Nfkbie	2.00126	2.92892e-39	Up
Bmp7	-6.08565	3.08442e-39	Down
Fermt3	3.63629	8.32185e-39	Up
RGD1566138	4.60557	8.78545e-39	Up
Myo1f	3.32739	8.87097e-39	Up
RGD1559482	4.26618	1.10466e-38	Up
Nr1i2	-6.59531	2.60214e-38	Down
Cgn	-6.65403	4.65252e-38	Down
Cd53	3.36467	5.90694e-38	Up
Cdcp1	-7.2587	1.0693e-37	Down
Ikzf1	2.61297	2.94586e-37	Up
Cybb	3.49163	5.1767e-37	Up
Rpp25	3.06958	5.528e-37	Up
Cd80	3.55338	6.18572e-37	Up
Lrrc25	3.38727	9.55963e-37	Up
Kcnip4	-5.23407	9.73088e-37	Down
Pstpip1	3.10229	1.0041e-36	Up
Trpc4	-7.07607	1.55585e-36	Down
Prkcb	2.18101	1.8024e-36	Up
Snx20	3.44437	1.97921e-36	Up
Prss8	-6.76399	5.80775e-36	Down
Slmap	-2.56132	5.83583e-36	Down
Hspb6	-3.31422	2.00965e-35	Down
Ccdc65	-3.29169	2.07752e-35	Down
Dmpk	-4.19879	2.28212e-35	Down
Asb2	-3.69217	2.82513e-35	Down
Mrvi1	-3.4527	6.44056e-35	Down
Hoxd10	-5.21777	8.2761e-35	Down
Krt19	-7.10843	9.68837e-35	Down
RGD1564463	-6.444	1.52637e-34	Down
Atp8b4	3.60713	1.58546e-34	Up
Cd300a	4.9971	2.28668e-34	Up
Arl5c	4.60832	2.94796e-34	Up
Clec4a2	3.28239	3.1988e-34	Up
Hps5	1.3941	3.38041e-34	Up
Btk	3.28577	5.48643e-34	Up
Wwc1	-6.30932	1.34125e-33	Down
Ctxn1	-5.42132	1.43572e-33	Down
Prxl2a	-6.06734	2.80267e-33	Down
Map4k1	2.57209	3.19592e-33	Up
Ccr5	3.7669	4.42744e-33	Up
LOC103691744	-5.51887	5.30462e-33	Down
Ptpn6	2.65095	7.77483e-33	Up
LOC100910636	3.98748	1.0027e-32	Up
Fermt1	-6.39629	1.09798e-32	Down
LOC690507	-6.02192	1.12853e-32	Down
Plxna1	1.65653	1.28589e-32	Up
Epb41l4b	-3.98511	1.46125e-32	Down
Celsr2	-5.68008	1.47432e-32	Down
Coro1a	2.68767	1.55707e-32	Up
Ptafr	2.50756	2.19067e-32	Up
Cldn7	-6.80762	2.39918e-32	Down
Fcgr1a	3.1585	3.79839e-32	Up
Cass4	3.36731	7.25552e-32	Up
Agtr1b	-6.38738	1.47974e-31	Down
Pigr	-6.78569	1.6806e-31	Down
Itga3	-2.90014	1.97431e-31	Down
Grik2	-6.5694	2.045e-31	Down
Aldh1a2	-4.65115	2.73598e-31	Down
Myo1g	3.56013	3.03927e-31	Up
Cldn8	-7.11652	4.0338e-31	Down
Krt18	-6.77454	8.44779e-31	Down
Gpr34	1.50521	1.48021e-30	Up
Cnn1	-5.67729	2.96438e-30	Down
Kcnmb1	-4.66004	3.2162e-30	Down
Kap	-7.28303	4.39875e-30	Down
Osr2	-5.32126	4.42735e-30	Down
Igsf6	4.09706	5.88176e-30	Up
Atp2b4	-3.03122	7.24888e-30	Down
Csdc2	-5.03197	7.25066e-30	Down
Kcnab2	2.36617	1.49135e-29	Up
Hoxd11	-5.02597	1.58777e-29	Down
Arhgap9	3.46485	1.7064e-29	Up
Arrb2	1.93227	1.93105e-29	Up
Ckmt1	-7.2041	2.14058e-29	Down
Abhd15	3.00974	2.3711e-29	Up
Simc1	-2.71374	2.45448e-29	Down
LOC689599	-6.84589	5.48471e-29	Down
Smap2	1.36033	9.61063e-29	Up
Grid2	-4.66761	1.03895e-28	Down
Lsmem2	-4.79622	1.28466e-28	Down
Nexn	-3.56145	1.31318e-28	Down
Pik3ap1	3.07092	1.6008e-28	Up
Ppp1r1b	-9.98383	2.11361e-28	Down
Tlr1	3.85884	2.13633e-28	Up
Igsf11	-6.50879	2.24333e-28	Down
Hk3	5.47323	2.99759e-28	Up
Sult1d1	-6.90184	3.45658e-28	Down
Foxa2	-6.22109	4.32023e-28	Down
Ccl28	-6.54563	7.09042e-28	Down
Laptm5	3.07153	9.01915e-28	Up
Tyrobp	3.37577	1.05473e-27	Up
LOC691141	3.24124	1.19903e-27	Up
Mmp9	6.53396	1.38901e-27	Up
Rasd2	-7.5858	1.52332e-27	Down
Crlf1	4.84169	1.76894e-27	Up
Arhgap45	2.36363	2.66435e-27	Up
Esrp1	-6.3895	4.06042e-27	Down
Ffar2	4.46677	4.52852e-27	Up
Gli1	-4.9762	5.21356e-27	Down
Slc6a17	-4.06705	5.53677e-27	Down
Stard10	-2.67429	5.64151e-27	Down
Ctsz	3.38734	5.87991e-27	Up
Vsir	2.40344	7.33766e-27	Up
Popdc2	-3.79717	7.99942e-27	Down
Exph5	-3.60122	9.40475e-27	Down
Acta1	-6.61377	1.16347e-26	Down
Gabrp	-6.84441	1.17856e-26	Down
Slc44a4	-6.41179	1.19402e-26	Down
Unc93b1	2.74817	1.46179e-26	Up
Mrc1	3.22189	1.57413e-26	Up
Slc1a1	-4.88574	1.82371e-26	Down
Psd	-5.1005	2.1507e-26	Down
Clip4	-5.12396	3.22619e-26	Down
Tmem47	-2.41204	3.75118e-26	Down
Asb5	-3.23931	3.85806e-26	Down
Slc37a2	2.67261	4.35276e-26	Up
Ehf	-6.42211	6.94875e-26	Down
Ap1m2	-6.27365	7.60707e-26	Down
Wipf1	1.21912	8.49927e-26	Up
Ccl9	8.0694	8.78685e-26	Up
Adgre1	3.69704	9.29331e-26	Up
Il10ra	3.0948	1.06597e-25	Up
Dennd1c	2.36703	1.07982e-25	Up
Pik3cd	2.57317	1.17645e-25	Up
Kcnh2	-5.41035	1.30978e-25	Down
Slc15a3	2.68764	1.48523e-25	Up
Sntg2	-3.65473	1.50604e-25	Down
Hspa2	-2.83214	1.61115e-25	Down
Lrmp	2.17096	1.7823e-25	Up
Mycn	-5.27383	2.30041e-25	Down
Cst7	4.32727	2.39376e-25	Up
Fbxl22	-3.35266	2.44886e-25	Down
RGD1565785	3.24622	2.6318e-25	Up
Llgl2	-2.66212	3.38743e-25	Down
Perp	-7.22172	3.39538e-25	Down
C3ar1	3.35046	3.85819e-25	Up
Spn	3.3388	3.95713e-25	Up
Kcnf1	-7.2227	4.13422e-25	Down
Lpxn	2.84988	4.3542e-25	Up
Selplg	2.83485	4.5898e-25	Up
Dse	1.6226	5.09809e-25	Up
Nlrc4	3.73327	5.20913e-25	Up
Il12a	-5.31445	5.24868e-25	Down
Ppp1cb	-1.97646	6.23492e-25	Down
Fyb1	2.81261	6.45137e-25	Up
Prkg2	-10.5971	7.98043e-25	Down
Rab8b	1.04	8.2013e-25	Up
Tmem106a	2.66805	9.41967e-25	Up
LOC691352	-6.17775	1.02045e-24	Down
Slamf8	2.81055	1.19757e-24	Up
Casz1	-4.28543	1.24144e-24	Down
C1qc	2.59859	1.25852e-24	Up
Ptpro	3.28923	1.29428e-24	Up
Nmur2	-6.68165	1.36103e-24	Down
Cysltr1	2.43963	1.69698e-24	Up
Lgmn	3.34426	2.44283e-24	Up
Nostrin	3.35199	2.91903e-24	Up
Camsap3	-8.77725	2.92315e-24	Down
Tacstd2	-6.68298	3.08556e-24	Down
Gmip	1.82931	3.45762e-24	Up
Unc5cl	-6.2476	3.74245e-24	Down
Fcer1g	3.60834	4.57858e-24	Up
Myo7a	3.58246	4.94077e-24	Up
Tspan1	-6.42793	5.141e-24	Down
Muc4	-6.59013	5.18241e-24	Down
Gpx2	-6.64614	5.24821e-24	Down
Piezo1	1.05502	5.39451e-24	Up
Gpsm3	2.37802	6.08038e-24	Up
Dcdc2	-6.75799	8.83982e-24	Down
Mal2	-6.58865	9.46612e-24	Down
Lypd6b	-6.68529	1.2056e-23	Down
Clec4a1	3.53093	1.44674e-23	Up
Prnp	-1.61084	1.67097e-23	Down
Slc13a3	6.99346	1.70721e-23	Up
Rab25	-6.08692	1.85452e-23	Down
Cytip	3.20352	1.8777e-23	Up
Nav3	2.34458	2.25325e-23	Up
Sult2b1	-5.79203	5.18616e-23	Down
Slc26a4	-6.45846	5.33979e-23	Down
Gmfg	2.70602	5.62069e-23	Up
Arhgef6	1.45796	5.70519e-23	Up
Tlr8	3.94913	5.85902e-23	Up
Tmtc1	-3.98744	5.89056e-23	Down
Rxfp2	-5.67646	7.32965e-23	Down
Dok2	3.51421	8.06308e-23	Up
Clec4a3	3.38668	8.15926e-23	Up
Batf	3.79681	8.26591e-23	Up
Apbb1ip	2.21989	8.71519e-23	Up
Fhl1	-3.51442	9.06693e-23	Down
Csrp1	-2.63518	9.65373e-23	Down
Sirpa	2.45141	9.86915e-23	Up
Pbx1	-2.83276	1.18271e-22	Down
Cd200r1	2.85323	1.92244e-22	Up
Stambpl1	1.33315	2.02463e-22	Up
Slc15a4	1.27363	2.13819e-22	Up
Msr1	4.27621	2.15005e-22	Up
Trpc3	-5.09322	2.36262e-22	Down
Twf2	1.89726	2.57139e-22	Up
Slc6a6	1.92568	2.68051e-22	Up
Ctsc	2.12789	2.70436e-22	Up
Aldh3b1	2.49713	3.83085e-22	Up
Tns1	-2.22454	3.95568e-22	Down
Atp10b	-6.71141	4.93167e-22	Down
Nexmif	-5.47978	5.4334e-22	Down
Cd24	-6.03771	5.6032e-22	Down
Rab39a	2.45327	6.22617e-22	Up
Shc3	-5.31484	8.5226e-22	Down
Ccdc136	-3.68242	8.66758e-22	Down
Raph1	1.1335	1.16923e-21	Up
Vil1	-6.57343	1.23164e-21	Down
Slc38a1	-2.96388	1.39022e-21	Down
Spint1	-4.47512	1.43553e-21	Down
Tnfaip8l3	-3.32595	1.71354e-21	Down
Esrp2	-4.83755	1.77198e-21	Down
Ndst4	-15.4429	2.03181e-21	Down
Sh3bp1	1.60264	2.08032e-21	Up
Marchf1	3.2472	2.79644e-21	Up
Plek	3.93477	2.86428e-21	Up
Vwa2	-7.91056	3.11186e-21	Down
Kcnd3	-5.27627	3.57328e-21	Down
Rasef	-15.4017	3.86855e-21	Down
Naip2	2.55443	3.92353e-21	Up
Cdh16	-10.3947	4.10851e-21	Down
Tmem178a	5.14946	4.11911e-21	Up
Dpf1	-4.08109	4.41342e-21	Down
LOC103690173	-1.92274	4.84013e-21	Down
Ifit3	4.26466	5.43357e-21	Up
Tifa	2.15868	6.38367e-21	Up
Srf	-1.42428	6.96483e-21	Down
Naa80	-1.83258	7.20908e-21	Down
Plekha5	-2.50152	7.32127e-21	Down
Wnt11	-3.98793	7.6503e-21	Down
Ptpn7	3.66856	8.1973e-21	Up
Col6a4	-6.52771	9.38578e-21	Down
Entpd8	-6.23983	1.30367e-20	Down
Il6r	1.9895	1.36896e-20	Up
Bok	-2.94794	1.52492e-20	Down
Tmc4	-5.76126	1.60473e-20	Down
Tle1	-3.44017	1.78057e-20	Down
Pram1	3.17425	1.80638e-20	Up
Ccl4	3.4534	1.90566e-20	Up
Elovl4	-3.82427	2.3498e-20	Down
Epn3	-5.63152	2.45788e-20	Down
Vcam1	3.5014	3.0796e-20	Up
Asb4	-6.23099	3.1209e-20	Down
Aldh1a7	-7.51824	3.26347e-20	Down
Gpa33	-6.06857	3.41662e-20	Down
Wnt7a	-7.82258	3.44733e-20	Down
Stk32b	-5.62576	3.45156e-20	Down
Mfsd2a	-6.07027	3.51073e-20	Down
Mnda	4.26182	3.88438e-20	Up
Msrb3	-2.53137	3.90282e-20	Down
Tlr6	2.51494	4.04196e-20	Up
C1qa	3.22935	4.17067e-20	Up
Hyal1	-3.49584	4.43846e-20	Down
Plin2	4.31734	4.62245e-20	Up
LOC103690128	-3.56497	4.97578e-20	Down
E2f2	1.44145	5.19801e-20	Up
Rbpms	-1.93668	6.49644e-20	Down
Pik3c2g	-3.4911	6.63182e-20	Down
Sftpd	-6.78063	7.3581e-20	Down
Nlrp3	3.10255	8.13546e-20	Up
Myo6	-2.10296	8.26822e-20	Down
Card9	2.20807	8.5432e-20	Up
Upk3b	-4.80796	8.68149e-20	Down
Serpina1	-6.7977	9.33292e-20	Down
Dusp1	2.07898	1.00624e-19	Up
Tom1l2	-2.15925	1.03279e-19	Down
Irf5	2.95725	1.13042e-19	Up
LOC681325	4.20209	1.1537e-19	Up
Dbndd2	-2.14688	1.18279e-19	Down
Tlr7	3.09521	1.18511e-19	Up
Odf3l1	-4.59723	1.4232e-19	Down
Fam174b	-4.46999	1.43744e-19	Down
Arl11	3.50917	1.50597e-19	Up
Cnr2	2.9304	1.67958e-19	Up
Relt	2.88786	1.73681e-19	Up
Mpp7	-3.10361	2.01832e-19	Down
Plcb2	3.3088	2.45552e-19	Up
Large2	-3.24192	2.60744e-19	Down
Egr2	3.97175	2.84746e-19	Up
Sash3	3.60248	2.98288e-19	Up
Il17ra	2.19902	3.00191e-19	Up
Fez1	-5.07528	3.04035e-19	Down
Neurl1	-4.0948	3.33455e-19	Down
Rbm24	-4.6378	3.60137e-19	Down
Emx2	-2.80576	3.92776e-19	Down
Prom1	-5.39687	4.26167e-19	Down
Irf4	4.32227	4.4873e-19	Up
Plcl1	-2.63232	4.62831e-19	Down
Ncf1	2.77689	4.85283e-19	Up
Icos	3.74949	5.234e-19	Up
Hmox1	4.51601	5.75146e-19	Up
Lcp2	2.63759	6.29899e-19	Up
Klhl23	-3.24933	6.43032e-19	Down
Tnfaip8l2	3.02527	6.82237e-19	Up
Treml2	3.77792	6.98968e-19	Up
Lsr	-3.74099	7.06506e-19	Down
Siglech	6.25088	7.68677e-19	Up
Kcnn2	-7.8808	9.19614e-19	Down
Dsp	-6.47452	1.17788e-18	Down
AC109901.2	17.5519	1.37237e-18	Up
Rhog	1.30466	1.42077e-18	Up
Cuzd1	-6.65456	1.5197e-18	Down
Dmd	-3.2596	1.60114e-18	Down
Arg2	-5.32571	1.7759e-18	Down
Dok1	1.39203	2.06353e-18	Up
C6	6.51237	2.10131e-18	Up
Arhgap25	3.21604	2.14968e-18	Up
Dock3	-5.01152	2.31117e-18	Down
Wfdc2	-4.53173	2.38537e-18	Down
Mtss2	-2.52423	2.89371e-18	Down
Slamf6	5.29326	3.02479e-18	Up
Tspan8	-3.22532	3.17713e-18	Down
Rbpjl	-2.98139	3.41381e-18	Down
AABR07034767.1	-4.31576	4.34317e-18	Down
Gria1	-4.43362	4.45008e-18	Down
Gata2	-2.77843	4.58776e-18	Down
LOC108348047	4.18524	4.61916e-18	Up
Cldn3	-7.54975	4.98212e-18	Down
Rhpn2	-3.94995	5.13868e-18	Down
Slc25a27	-2.44624	5.20285e-18	Down
Sez6l	-7.22931	5.20873e-18	Down
Fndc7	-5.99838	5.83612e-18	Down
Muc1	-6.02021	5.94035e-18	Down
AABR07049499.1	-6.7236	6.21107e-18	Down
Pkp3	-5.02386	6.24662e-18	Down
Rgs18	2.71316	6.31652e-18	Up
Hnf1b	-6.30845	6.40388e-18	Down
Adtrp	-5.40414	6.5967e-18	Down
Elf3	-7.0808	7.2748e-18	Down
C1qb	2.93923	7.31144e-18	Up
Fam110c	-4.54958	8.83654e-18	Down
Slamf9	4.06584	9.5617e-18	Up
Tc2n	-4.88736	1.04656e-17	Down
Irf8	1.7687	1.11537e-17	Up
Fgd2	2.2798	1.21858e-17	Up
Lfng	1.60203	1.2753e-17	Up
Traf3ip2	-1.94089	1.3537e-17	Down
Wdfy4	2.57637	1.37126e-17	Up
LOC103690070	-5.74945	1.42774e-17	Down
Tspan2	-2.80282	1.59517e-17	Down
Susd4	-2.82327	1.69859e-17	Down
Atp9a	-2.27795	1.83305e-17	Down
Chrdl2	-5.19978	1.8342e-17	Down
Cacnb2	-3.88151	2.02282e-17	Down
Grk2	1.05098	2.05744e-17	Up
RGD1559588	5.9133	2.2097e-17	Up
Lratd1	-7.26587	2.33944e-17	Down
Trpc5	-7.8722	2.36954e-17	Down
P2rx4	1.76837	2.44447e-17	Up
AABR07030729.1	4.72256	2.46401e-17	Up
Galnt17	-3.41444	2.47348e-17	Down
Lst1	3.33613	2.50998e-17	Up
Degs2	-4.2952	2.55247e-17	Down
Lilrb4	4.8893	2.61832e-17	Up
Csf2ra	2.97076	2.69113e-17	Up
Igsf5	-7.38738	2.79928e-17	Down
Fcgbp	-6.35593	2.9002e-17	Down
Spib	4.80198	2.98407e-17	Up
Klf6	1.10115	3.1847e-17	Up
Emp2	-3.63369	3.20477e-17	Down
Vps13c	1.19625	3.22147e-17	Up
AABR07035776.1	4.48397	3.29073e-17	Up
Apobec1	3.1044	3.33896e-17	Up
Slc39a4	-5.95976	3.38179e-17	Down
Prr15l	-5.78968	3.5411e-17	Down
Fut7	4.12495	3.96835e-17	Up
Lacc1	1.79309	4.53188e-17	Up
Slc30a2	-4.70208	4.74768e-17	Down
Cd84	4.3517	4.8106e-17	Up
Synm	-4.16456	5.08619e-17	Down
Myl9	-3.66964	5.60657e-17	Down
Map7	-3.54073	5.83781e-17	Down
Speg	-2.85097	6.23308e-17	Down
A2ml1	-6.51075	6.92975e-17	Down
Hcn4	-4.88343	7.39633e-17	Down
Pls1	-4.71797	7.47753e-17	Down
Lyl1	2.37219	7.7288e-17	Up
Cd38	2.52994	8.12737e-17	Up
Tmem125	-4.72163	8.26214e-17	Down
Dnmbp	-1.86652	8.42642e-17	Down
Ddit3	1.62855	8.60006e-17	Up
Ptbp2	-1.75029	8.64358e-17	Down
Ap3b2	-5.46075	8.91039e-17	Down
Vtcn1	-5.75943	9.01403e-17	Down
Inpp5d	1.63647	1.02278e-16	Up
Rtl4	-6.54469	1.07198e-16	Down
Pgap4	-3.84373	1.0918e-16	Down
Adcy7	2.37284	1.10115e-16	Up
Ms4a4e	2.59617	1.11151e-16	Up
Xk	-3.55307	1.29895e-16	Down
Edem1	0.781145	1.31972e-16	Not sig
Irf6	-5.07208	1.36248e-16	Down
Tfcp2l1	-4.57978	1.4438e-16	Down
Tpd52l1	-4.60893	1.51814e-16	Down
Cd300lf	3.69351	1.55163e-16	Up
Lamb3	-4.98637	1.74093e-16	Down
Rassf3	-2.04709	2.03243e-16	Down
Matk	4.29896	2.0469e-16	Up
Fam83e	-7.75396	2.16566e-16	Down
Fcgr2a	3.6722	2.38484e-16	Up
Mid2	-1.67935	2.40271e-16	Down
Smoc2	-4.64975	2.43598e-16	Down
Zc3h12d	2.65551	2.45835e-16	Up
Slc25a23	-4.09765	2.84045e-16	Down
Tmem150b	3.56741	2.91915e-16	Up
Synj2bp	-1.16079	2.92333e-16	Down
Srgap2	1.45096	3.09034e-16	Up
Rab3il1	1.73819	3.24735e-16	Up
Alox15b	-14.389	3.28778e-16	Down
Bspry	-4.23349	3.57414e-16	Down
Cd4	3.32689	3.68442e-16	Up
P2ry10	2.14174	3.70918e-16	Up
Slc6a14	-7.57057	4.29919e-16	Down
Fabp4	7.80475	4.32607e-16	Up
Cfd	4.45363	4.50206e-16	Up
Trpm6	-4.6591	4.5027e-16	Down
Ly49si3	4.6079	4.76758e-16	Up
Suclg2	-1.28266	5.24405e-16	Down
Arrb1	1.36208	5.44479e-16	Up
Shroom3	-2.92319	5.64413e-16	Down
Ctsl	1.65967	5.79865e-16	Up
Mkrn2os	-3.7683	6.07315e-16	Down
Dusp2	3.35808	6.18611e-16	Up
Pcp4	-5.64535	6.41606e-16	Down
En2	-5.30715	7.50024e-16	Down
Axin2	-3.10465	7.55401e-16	Down
Macc1	-5.08911	7.9766e-16	Down
Lypd6	-5.4616	8.25549e-16	Down
RGD1560281	7.58807	8.7008e-16	Up
Tmem104	1.2707	9.21498e-16	Up
Wfs1	-1.73555	9.31623e-16	Down
Cyth4	2.38875	9.68008e-16	Up
Tmem229a	-6.88818	1.04827e-15	Down
Chst4	-6.04686	1.09606e-15	Down
Grk3	2.96502	1.14313e-15	Up
Lad1	-5.17898	1.16385e-15	Down
Ly49si2	4.44261	1.18168e-15	Up
Nrbp2	-3.06606	1.19009e-15	Down
Prorp	-1.63672	1.24297e-15	Down
Fgr	3.77109	1.2699e-15	Up
AABR07065750.2	18.3939	1.31465e-15	Up
AABR07051376.1	-2.13988	1.42346e-15	Down
Pitpnm3	-3.39005	1.45754e-15	Down
Plxnc1	2.79579	1.4657e-15	Up
Tob1	-1.61404	1.50641e-15	Down
Siglec1	4.93907	1.53171e-15	Up
Ric3	-2.9454	1.53681e-15	Down
Ildr1	-3.9253	1.62127e-15	Down
Arhgap4	1.99304	1.69886e-15	Up
Prkcz	-3.96187	1.72711e-15	Down
Ppp1r12b	-2.97994	1.74922e-15	Down
Lax1	3.30203	1.83151e-15	Up
Cd68	3.72651	1.86849e-15	Up
Cd302	1.72927	2.18293e-15	Up
Mettl24	-3.47277	2.31759e-15	Down
Dnajb5	-2.53194	2.34426e-15	Down
S100a9	6.19988	2.40736e-15	Up
Fam83f	-4.36255	2.41805e-15	Down
Prss30	-5.09832	2.50633e-15	Down
Ptprh	-6.40359	2.519e-15	Down
Crlf3	1.33831	2.55953e-15	Up
Cblc	-8.45349	2.73628e-15	Down
Ccl6	4.11406	2.7507e-15	Up
Ntng1	-5.0369	2.82473e-15	Down
Synpo2	-4.61598	2.83549e-15	Down
Arap1	1.02902	2.85898e-15	Up
LOC100910669	5.57648	2.87523e-15	Up
Mecom	-2.64014	3.11981e-15	Down
Itgax	3.62003	3.17726e-15	Up
Unc45b	-14.4236	3.36e-15	Down
Dio2	-5.64927	3.36318e-15	Down
Pdzd4	-2.1632	3.40382e-15	Down
Adap2	2.68305	3.49471e-15	Up
RGD1305347	-7.74629	3.49739e-15	Down
Dstn	-2.03925	3.56357e-15	Down
Nkd1	-2.82613	3.56936e-15	Down
Kif21a	-3.44697	3.66838e-15	Down
Krt7	-6.32587	4.53742e-15	Down
Rnf208	-3.51442	4.65441e-15	Down
Tmprss13	-14.5561	4.76183e-15	Down
Cd300lb	6.06262	5.29342e-15	Up
Gngt2	2.57605	5.38354e-15	Up
AABR07069371.1	-7.16196	5.48415e-15	Down
Ctss	2.69262	5.51255e-15	Up
Clec10a	2.91155	5.551e-15	Up
Celsr1	-3.91453	5.57428e-15	Down
P2ry6	2.65221	5.69301e-15	Up
Gsta4	-4.073	5.76309e-15	Down
Pdlim3	-4.25471	6.21127e-15	Down
Map3k11	0.859137	6.75338e-15	Not sig
Acadm	-2.07541	6.78033e-15	Down
Necap2	0.923483	6.86067e-15	Not sig
Clec12a	2.75926	7.24983e-15	Up
Ppp1r18	1.37639	7.28253e-15	Up
Exo5	1.74811	7.67088e-15	Up
LOC690097	4.22445	7.69693e-15	Up
AC125757.1	-4.68455	8.40402e-15	Down
Zeb2	1.89112	8.41094e-15	Up
Ripk4	-7.34358	8.78663e-15	Down
Slfn2	1.81959	9.12672e-15	Up
Hebp1	1.68272	9.33745e-15	Up
AABR07062170.1	4.77127	1.04635e-14	Up
Chrna5	-13.6489	1.12367e-14	Down
LOC684871	-2.13213	1.28512e-14	Down
Lgr5	-7.23707	1.36754e-14	Down
Msx1	-4.59508	1.40098e-14	Down
Ap1s3	-3.01207	1.51388e-14	Down
Wfikkn2	-5.40052	1.52454e-14	Down
Dok3	2.62685	1.65416e-14	Up
Trpv6	-5.5221	1.73544e-14	Down
Dusp6	2.14886	1.76987e-14	Up
Eps8l2	-4.1855	1.80512e-14	Down
Gata4	12.9489	1.87323e-14	Up
Cd300c2	2.64354	1.9718e-14	Up
Tgfb1	1.96998	2.0765e-14	Up
Sla2	3.02612	2.08678e-14	Up
Gpnmb	5.12181	2.36332e-14	Up
Adh6	-5.03732	2.72032e-14	Down
Idi1	-4.00922	2.72803e-14	Down
Arap2	-2.79301	2.79225e-14	Down
Snx10	1.29901	2.95133e-14	Up
Cwh43	-7.2755	3.09437e-14	Down
Limd2	1.6765	3.13979e-14	Up
Nudt10	-4.62684	3.30233e-14	Down
Cd33	3.0223	3.37319e-14	Up
Cfl2	-2.36237	3.44884e-14	Down
Mfap5	2.76383	3.55838e-14	Up
Prkab2	-1.47956	3.5989e-14	Down
AABR07059308.1	6.6376	3.99733e-14	Up
AABR07034739.1	6.38447	4.14886e-14	Up
Cthrc1	4.36743	4.21708e-14	Up
Cybc1	1.04821	4.90564e-14	Up
Lck	2.10999	4.9399e-14	Up
Prkci	-1.32367	5.1642e-14	Down
Ms4a6a	2.74641	5.28127e-14	Up
Fut2	-4.74611	5.40519e-14	Down
Ptprj	1.90443	5.65008e-14	Up
AABR07070117.1	2.06516	5.80978e-14	Up
Proser2	-3.40952	5.85055e-14	Down
Serpinb5	-6.90915	5.87285e-14	Down
Pstpip2	2.24551	6.69166e-14	Up
Dact3	-2.32627	6.94122e-14	Down
Adam17	1.25669	6.9688e-14	Up
Lurap1l	-2.7165	7.12181e-14	Down
Grpr	-6.26967	7.24864e-14	Down
Hgfac	-14.6077	7.64855e-14	Down
Lims2	-2.02506	8.49311e-14	Down
Fabp5	4.47189	9.24468e-14	Up
Chst1	2.67632	9.31149e-14	Up
Bmerb1	-14.3035	9.33821e-14	Down
LOC100909840	-3.35018	9.77023e-14	Down
Rasal3	1.97851	1.06817e-13	Up
Kctd1	-2.40846	1.07524e-13	Down
Egr1	1.94122	1.08597e-13	Up
Tcf23	-4.57812	1.10898e-13	Down
Myocd	-4.19994	1.11284e-13	Down
Lefty2	-14.7221	1.13084e-13	Down
Evi2b	3.77612	1.14358e-13	Up
RGD1310935	-16.9079	1.2026e-13	Down
Psap	2.13699	1.22561e-13	Up
Rbfox3	-7.42466	1.47109e-13	Down
LOC103690020	6.57524	1.48489e-13	Up
Pou2af1	6.69898	1.51382e-13	Up
Lhx3	-5.8096	1.57069e-13	Down
Actg2	-5.41602	1.57717e-13	Down
Pnoc	-4.64867	1.63179e-13	Down
Pygl	2.64045	1.83117e-13	Up
Znf750	-6.78413	1.84815e-13	Down
Ugcg	1.92045	1.92731e-13	Up
Ankdd1a	2.78056	2.05654e-13	Up
Bpifc	-8.62789	2.33342e-13	Down
Dnase2	1.66165	2.37358e-13	Up
Snapc2	-1.96207	2.44435e-13	Down
Cacng4	2.08567	2.44665e-13	Up
Fxyd5	1.67972	2.65611e-13	Up
Man1c1	1.38876	2.67941e-13	Up
Folr2	3.22861	2.70402e-13	Up
Slc6a2	-5.28955	2.76398e-13	Down
LOC497796	4.65232	2.76745e-13	Up
Slc25a15	-2.33664	2.78848e-13	Down
Tnfrsf1b	3.12616	2.79334e-13	Up
LOC680875	-13.3431	2.87349e-13	Down
Elovl7	-3.52435	2.93752e-13	Down
Tceal1	-1.59737	2.97914e-13	Down
Rtp3	3.50631	2.99284e-13	Up
Elf4	1.33393	3.04721e-13	Up
Stx18	-1.74805	3.17111e-13	Down
Tlr9	2.3548	3.22217e-13	Up
Frzb	-2.49566	3.23921e-13	Down
Tbx18	5.57397	3.3912e-13	Up
Bex3	-1.47171	3.45762e-13	Down
Lat2	3.62357	3.52735e-13	Up
Mab21l4	-8.76494	3.53256e-13	Down
Padi2	-4.70338	3.53278e-13	Down
Lrrc8c	1.63404	3.76947e-13	Up
Ms4a1	13.9717	3.77106e-13	Up
Pcdhb7	-2.69033	3.84428e-13	Down
Alpk1	0.957261	3.85764e-13	Not sig
Ca12	-4.87707	3.94587e-13	Down
Nav2	-2.74092	3.96735e-13	Down
Itgb6	-6.96724	4.04545e-13	Down
Fxyd2	3.84068	4.08735e-13	Up
Gng2	1.14375	4.15458e-13	Up
AABR07072262.1	9.33772	4.16662e-13	Up
Ano1	-2.46876	4.17313e-13	Down
Pard3	-1.68377	4.29469e-13	Down
Cldn16	-14.8822	4.48888e-13	Down
Txk	2.45475	4.52577e-13	Up
Cd5l	8.12254	4.8079e-13	Up
Gpx3	2.42971	4.81229e-13	Up
Pyurf	-1.65506	5.05184e-13	Down
Sync	-3.21632	5.13297e-13	Down
Tmem252	-2.93013	5.44706e-13	Down
Gjb1	-5.6805	5.5789e-13	Down
LOC102546864	2.64382	5.84055e-13	Up
Mill1	-5.31288	5.92323e-13	Down
Nampt	1.12648	6.04775e-13	Up
Rgs14	2.39979	6.56856e-13	Up
Cntnap1	-3.37907	6.64396e-13	Down
Scimp	4.9501	6.76801e-13	Up
Ccl3	7.91084	6.84539e-13	Up
Filip1l	-2.22278	6.85862e-13	Down
Wdr81	0.882207	7.55171e-13	Not sig
Cacna1g	-2.93036	7.55844e-13	Down
Tcirg1	2.17995	7.56972e-13	Up
Fgfr2	-3.29096	7.63592e-13	Down
Plekho2	1.11718	7.70702e-13	Up
Nlgn1	-6.104	8.64384e-13	Down
Cd72	3.67243	9.00234e-13	Up
Vstm2a	-6.95373	9.31929e-13	Down
Fermt2	-1.72338	9.43489e-13	Down
Milr1	3.64231	9.6479e-13	Up
Ccl2	3.96691	1.02245e-12	Up
Gpr65	2.45891	1.04937e-12	Up
Coro7	1.37396	1.04981e-12	Up
Itga4	2.42834	1.05562e-12	Up
LOC100909664	1.44377	1.06135e-12	Up
Atp6v0a4	-5.05375	1.12011e-12	Down
Myd88	1.37813	1.13979e-12	Up
Flna	-2.32051	1.1974e-12	Down
Cnpy3	1.24768	1.20561e-12	Up
Cdc37l1	-1.42707	1.2284e-12	Down
Bmp8b	-14.5105	1.26818e-12	Down
Pank1	-2.3243	1.32644e-12	Down
Gpr75	-4.02743	1.36824e-12	Down
Pygm	-3.35057	1.38964e-12	Down
Fkbp4	-1.70644	1.40404e-12	Down
Trappc3l	-6.34255	1.42991e-12	Down
Elmo1	1.32108	1.45364e-12	Up
Fcrl1	16.2594	1.53996e-12	Up
Arhgap44	-2.59292	1.54216e-12	Down
Shank2	-5.78273	1.54738e-12	Down
Glrb	-7.04466	1.59359e-12	Down
Nr1d1	-2.22637	1.72075e-12	Down
Ctbs	1.5834	1.77548e-12	Up
LOC100909879	5.97547	1.79112e-12	Up
Traf3ip3	2.141	1.79205e-12	Up
Gsap	2.19008	1.81488e-12	Up
Pygb	-1.57779	1.8683e-12	Down
Cyp1a1	-13.0262	1.89274e-12	Down
Ogfrl1	1.99765	1.91218e-12	Up
Smpdl3a	2.9441	1.92248e-12	Up
Itgal	2.42231	1.94858e-12	Up
Wdr91	1.7339	1.95929e-12	Up
Pld3	3.21088	1.9839e-12	Up
Brinp2	-4.9766	2.0995e-12	Down
Rnase6	2.96416	2.14293e-12	Up
Stk10	1.13322	2.1538e-12	Up
Ehd1	1.32143	2.16088e-12	Up
Bin2	2.63774	2.16913e-12	Up
Tm4sf19	6.62461	2.17728e-12	Up
Hspb8	-2.80556	2.20076e-12	Down
Rhoh	2.88215	2.32468e-12	Up
Siglec10	6.86699	2.3283e-12	Up
Carns1	-3.6475	2.33149e-12	Down
Smtn	-2.82386	2.36507e-12	Down
Eps8l1	-4.30598	2.66163e-12	Down
Wdr72	-8.38406	2.69107e-12	Down
Ttyh2	3.10255	2.72092e-12	Up
Naaa	3.83855	2.8714e-12	Up
Cdk14	0.889824	2.94798e-12	Not sig
Zkscan2	-7.21026	2.96726e-12	Down
Tmem184a	-7.90533	2.99343e-12	Down
Crlf2	1.89394	3.02357e-12	Up
Itm2a	2.21676	3.09001e-12	Up
Npr2	-2.0949	3.18801e-12	Down
Mrgprx2	7.41342	3.28433e-12	Up
Cacna1h	-3.19846	3.33268e-12	Down
Cd244	2.71257	3.38354e-12	Up
Cmtm7	1.67758	3.38978e-12	Up
Slc12a9	1.06967	3.46812e-12	Up
Snx8	2.10246	3.49079e-12	Up
Il10	15.6401	3.81323e-12	Up
Tacr2	-8.74602	3.85815e-12	Down
Dtna	-4.16441	3.90377e-12	Down
Tmem18	-1.32202	4.00145e-12	Down
Asic2	-4.85904	4.08832e-12	Down
Adcy1	-5.21323	4.32662e-12	Down
Kcnb1	-3.56658	4.32916e-12	Down
Cyp1b1	4.42664	4.36356e-12	Up
Neurl3	1.22777	4.46066e-12	Up
Unc93a	-16.2783	4.50887e-12	Down
AABR07065823.3	7.82071	4.5259e-12	Up
Rsph9	-2.79487	4.56889e-12	Down
Bicdl1	-3.07242	4.57522e-12	Down
Tcf19	1.13726	4.57541e-12	Up
Capn12	-2.96914	4.6457e-12	Down
Tmem40	-15.6436	4.66977e-12	Down
Nap1l3	-2.85858	4.79797e-12	Down
Metrnl	1.82241	4.82883e-12	Up
Nt5dc1	-1.4213	5.03051e-12	Down
Skida1	-2.48059	5.44124e-12	Down
Cdh20	-4.77763	5.55624e-12	Down
Lysmd2	-2.15654	5.60682e-12	Down
Ptgir	2.53184	5.6171e-12	Up
LOC685849	-6.65206	5.62139e-12	Down
Skap2	1.67174	5.82957e-12	Up
Tbc1d10c	2.22732	5.87596e-12	Up
Clip2	0.905654	5.88277e-12	Not sig
Pla2g2d	4.75182	5.90038e-12	Up
Grn	2.05408	5.92789e-12	Up
LOC685048	5.73029	5.92944e-12	Up
Cux2	-3.50573	6.08165e-12	Down
Opn3	1.98051	6.51039e-12	Up
Napb	-2.25785	6.63529e-12	Down
Tmprss4	-4.68058	6.64072e-12	Down
Stom	2.20738	6.68084e-12	Up
Adam12	3.80643	6.77011e-12	Up
Rap1b	0.941052	7.237e-12	Not sig
Wdr35	-1.45415	7.26199e-12	Down
AABR07006142.1	14.6074	7.59221e-12	Up
Chrm3	-3.8772	7.76655e-12	Down
Stat6	0.74159	8.10159e-12	Not sig
Tmem200a	-4.20041	8.24124e-12	Down
Fam49b	0.963462	8.26833e-12	Not sig
Itgb1bp2	-2.98188	8.3314e-12	Down
AC109737.1	2.25041	8.47738e-12	Up
Npy4r	-5.38923	8.49893e-12	Down
Prr4	-14.0488	9.10251e-12	Down
Rbbp8nl	-6.26978	9.16548e-12	Down
N4bp2l1	2.60897	9.24445e-12	Up
Ncr3	2.67855	9.31763e-12	Up
Btc	-5.06334	9.46512e-12	Down
Ighm	4.90922	9.82264e-12	Up
Gjb2	-5.36531	1.01614e-11	Down
Myo3b	-13.5209	1.04579e-11	Down
Cyb561	-3.03219	1.08814e-11	Down
Pf4	3.02963	1.09546e-11	Up
Hecw1	-12.6977	1.12292e-11	Down
Klhdc8b	-3.57062	1.16773e-11	Down
Prkcd	2.40344	1.20583e-11	Up
Pdp2	-1.66916	1.2551e-11	Down
Cep170	1.24374	1.28302e-11	Up
AABR07003235.1	4.56317	1.28616e-11	Up
Colgalt1	0.928947	1.32842e-11	Not sig
Gdf7	-6.83077	1.34314e-11	Down
Cotl1	2.04065	1.34627e-11	Up
B3gnt3	-14.4161	1.39692e-11	Down
Stap1	3.18792	1.43083e-11	Up
Tagln	-3.83255	1.44842e-11	Down
Cbln1	-5.62973	1.49034e-11	Down
Synpr	-13.266	1.56698e-11	Down
AC118957.1	-5.69056	1.62759e-11	Down
LOC103690326	13.8437	1.62859e-11	Up
Bag2	-3.04768	1.64817e-11	Down
Cftr	-6.31393	1.65322e-11	Down
Glul	2.53879	1.6823e-11	Up
Cxadrl1	-5.73969	1.74286e-11	Down
AABR07065827.1	7.86121	1.81209e-11	Up
Sfrp1	3.43803	1.86832e-11	Up
Ifngr2	1.5463	1.94228e-11	Up
Pgr	-4.55118	1.99275e-11	Down
Orai2	1.69423	1.99373e-11	Up
Trpv2	3.14868	2.00944e-11	Up
Trem2	4.47213	2.09354e-11	Up
Kcnk13	2.79419	2.12265e-11	Up
F10	4.50458	2.13083e-11	Up
Mob3c	1.4111	2.1493e-11	Up
Tnnt1	3.06815	2.22978e-11	Up
Sh3rf2	-4.23393	2.23705e-11	Down
Mafb	2.28462	2.26475e-11	Up
Flnc	-2.98421	2.26863e-11	Down
Npas4	-4.71123	2.30344e-11	Down
Hcst	2.55286	2.32022e-11	Up
Vopp1	-1.61039	2.37899e-11	Down
Phyhd1	1.47532	2.38424e-11	Up
Ctsa	2.14474	2.41504e-11	Up
Mfsd1	1.17871	2.42564e-11	Up
RGD1560455	4.34811	2.43353e-11	Up
Cers6	2.3635	2.49945e-11	Up
Lgr6	-4.91013	2.5863e-11	Down
Spic	4.77984	2.75367e-11	Up
Ncr1	4.25295	2.78428e-11	Up
Il2rb	2.62354	2.87624e-11	Up
Sh3yl1	-2.56537	2.92989e-11	Down
Acp2	1.20311	2.94459e-11	Up
Rhou	2.46744	2.97656e-11	Up
Cpn1	-12.8988	2.9959e-11	Down
AABR07008608.1	1.34282	3.34688e-11	Up
Mapk13	-2.84155	3.36003e-11	Down
Cd209f	15.8107	3.37288e-11	Up
Chst5	-5.64731	3.42567e-11	Down
Dipk1a	1.55891	3.47378e-11	Up
Arhgap40	-13.2437	3.49681e-11	Down
Eif1ax	-0.95131	3.50812e-11	Not sig
Coro2a	-3.68548	3.55859e-11	Down
Plbd1	2.46183	3.63241e-11	Up
AABR07027872.1	2.05196	3.76135e-11	Up
Tmem71	2.80925	3.83196e-11	Up
Vsig4	6.08384	3.92448e-11	Up
Bnipl	-4.9243	3.94953e-11	Down
Lipm	-6.14294	3.96477e-11	Down
Optc	-1.9133	4.03282e-11	Down
Myh9	0.843271	4.064e-11	Not sig
Cldn10	-4.51069	4.06463e-11	Down
Cxcr2	6.24436	4.2366e-11	Up
Prss35	7.60706	4.37518e-11	Up
Nod1	0.953299	4.45265e-11	Not sig
Angpt4	4.31229	4.45511e-11	Up
Sh3gl2	-2.48136	4.47234e-11	Down
LOC108348101	-2.38432	4.79025e-11	Down
Creb3l4	-3.77609	4.84773e-11	Down
Tmem213	-15.7551	4.92952e-11	Down
Dtx1	-6.24864	4.9433e-11	Down
Snph	-4.46522	4.95151e-11	Down
Acy1	-1.18386	4.9604e-11	Down
Sema5a	-2.88617	5.027e-11	Down
Stk17b	1.71753	5.04274e-11	Up
Rgs19	1.2276	5.19792e-11	Up
Pfkm	-1.59312	5.20951e-11	Down
Fcna	4.55797	5.21803e-11	Up
Fam189a1	-13.3364	5.27548e-11	Down
Lrrc66	-3.74133	5.28689e-11	Down
Itgb4	-2.33271	5.29083e-11	Down
Oplah	2.87195	5.49111e-11	Up
LOC690045	5.29022	5.49946e-11	Up
Kndc1	-12.0261	5.55027e-11	Down
Itpk1	-1.49598	5.71082e-11	Down
Klrb1b	3.30161	5.81975e-11	Up
Acta2	-3.18715	5.83116e-11	Down
Scgb1a1	-4.5931	5.91673e-11	Down
Gdf5	-4.343	5.9271e-11	Down
Tbk1	0.811334	6.0884e-11	Not sig
Dpy19l1	0.909888	6.09911e-11	Not sig
Lzts1	-1.45179	6.19656e-11	Down
Kcnn4	3.18983	6.32159e-11	Up
Pou2f2	2.57513	7.21414e-11	Up
Tcim	-1.97994	7.33451e-11	Down
AABR07045621.1	-13.8431	7.33662e-11	Down
Fes	1.66929	7.34047e-11	Up
Ms4a4a	2.32759	7.47655e-11	Up
Rassf4	4.63956	7.54003e-11	Up
AABR07013111.1	7.24386	7.82186e-11	Up
Fgfr3	-3.20751	7.98797e-11	Down
Marcks	1.62426	8.01157e-11	Up
Igfbp1	-16.3016	8.12231e-11	Down
Kdf1	-4.48299	8.16412e-11	Down
Ankrd44	1.77228	8.17633e-11	Up
Fbxo32	-3.03321	8.18124e-11	Down
Lilrb3a	3.80048	8.26015e-11	Up
Stxbp6	-2.87405	8.29164e-11	Down
Tmprss11g	-7.33251	8.7815e-11	Down
Agpat4	-1.39256	9.05982e-11	Down
Upk3bl1	-5.74009	9.13195e-11	Down
LOC360919	-5.08599	9.23896e-11	Down
LOC100362384	2.2081	9.79939e-11	Up
Ap1b1	0.812802	9.94476e-11	Not sig
LOC100909964	5.30616	9.96358e-11	Up
Cttnbp2	-1.6472	1.02998e-10	Down
Rgcc	2.49972	1.04054e-10	Up
Fgf13	-4.92523	1.06386e-10	Down
Nell1	-13.5252	1.08135e-10	Down
Nfkb1	0.892586	1.08231e-10	Not sig
Lrrc4b	-5.55864	1.0835e-10	Down
Evi2a	3.04849	1.10154e-10	Up
Tmod1	-3.21653	1.10827e-10	Down
Usp43	-3.70404	1.11114e-10	Down
Cyp11b3	5.94	1.11473e-10	Up
Dip2c	-1.55391	1.11567e-10	Down
Syt6	-6.61128	1.14649e-10	Down
Tjp2	-1.9114	1.15101e-10	Down
Clcn2	-2.45285	1.18413e-10	Down
Sms	-3.1446	1.2092e-10	Down
Actr3	1.15894	1.23699e-10	Up
Clec4d	5.54001	1.23782e-10	Up
Arg1	5.50591	1.27136e-10	Up
AABR07034730.3	16.5286	1.3461e-10	Up
Tnfsf13	1.40517	1.35997e-10	Up
B4galnt1	1.67354	1.36026e-10	Up
Atp6v0d2	6.81282	1.36855e-10	Up
Slc22a23	-2.47342	1.37575e-10	Down
AABR07030603.1	1.84853	1.38065e-10	Up
Star	2.53129	1.39987e-10	Up
Frrs1	1.94507	1.40644e-10	Up
AABR07030359.1	-15.6896	1.4339e-10	Down
Cd180	3.21901	1.43622e-10	Up
LOC100360933	-8.88274	1.47727e-10	Down
Ppp1r12a	-1.93393	1.55329e-10	Down
Cacna1c	-2.78917	1.56168e-10	Down
Hand2	-4.82098	1.56731e-10	Down
Lat	1.9191	1.5715e-10	Up
Sell	4.54612	1.69488e-10	Up
Ccdc106	-1.96577	1.704e-10	Down
Tmem50b	-1.87305	1.75847e-10	Down
Cilp	2.69896	1.77151e-10	Up
Sh2b3	1.15153	1.79714e-10	Up
LOC100364500	3.38754	1.7976e-10	Up
Pof1b	-7.4424	1.81723e-10	Down
Ext1	1.29267	1.82392e-10	Up
Guca2b	-17.2482	1.84255e-10	Down
Porcn	-1.55531	1.87148e-10	Down
Pdlim4	-1.26642	1.88535e-10	Down
Tmem132c	-14.8271	1.90074e-10	Down
Nptx1	-4.6227	1.92183e-10	Down
Ankrd1	-3.15287	1.92335e-10	Down
Mmp8	5.59615	1.96396e-10	Up
Krt85	-7.19979	2.03531e-10	Down
Ankrd22	-4.89303	2.0372e-10	Down
Dsn1	1.40062	2.09122e-10	Up
Ate1	-1.30369	2.17284e-10	Down
Atp8b3	-5.56711	2.29666e-10	Down
Strbp	-1.39565	2.30895e-10	Down
Slc17a4	-12.8541	2.31241e-10	Down
LOC300308	-3.28267	2.36958e-10	Down
Smoc1	-4.179	2.38611e-10	Down
Fxyd6	-1.96361	2.45718e-10	Down
Ulbp1	1.69395	2.4659e-10	Up
Gpr183	1.69839	2.48378e-10	Up
AABR07051548.1	16.2485	2.56551e-10	Up
Kif19	-5.00323	2.58434e-10	Down
Fgd3	1.9992	2.61785e-10	Up
Msx2	-6.15559	2.72387e-10	Down
Grin3a	-12.5668	2.7257e-10	Down
Prdx5	2.41665	2.75295e-10	Up
Rps6ka6	-3.55384	2.80084e-10	Down
Atp1a3	5.65918	2.81468e-10	Up
Cd247	2.67073	2.86043e-10	Up
Rilpl2	1.29513	2.88679e-10	Up
Atp2b3	-12.1816	2.92725e-10	Down
Ctsb	1.8756	2.94416e-10	Up
Angptl1	-4.70918	2.98897e-10	Down
Shroom1	-2.25502	3.0682e-10	Down
Misp	-4.32189	3.08439e-10	Down
Rab44	4.18165	3.08984e-10	Up
B4galt4	-2.44556	3.13046e-10	Down
Dlx6	-4.85978	3.27821e-10	Down
Acsbg1	-5.24897	3.2855e-10	Down
Grina	0.970756	3.28633e-10	Not sig
Alkal2	-14.041	3.3471e-10	Down
Zfp949	-1.54376	3.36315e-10	Down
RGD1563400	3.54763	3.54148e-10	Up
Rab11fip3	-1.16875	3.62154e-10	Down
Icam1	1.7259	3.63754e-10	Up
Pik3cg	1.8785	3.65642e-10	Up
Paqr7	1.6723	3.66212e-10	Up
Ptk2b	1.04918	3.73485e-10	Up
Arpc1b	1.29438	3.93141e-10	Up
Fmnl3	1.35406	3.94288e-10	Up
Gvin1	2.48011	3.97688e-10	Up
Vsnl1	-4.57937	4.06777e-10	Down
Agr2	-5.57997	4.14972e-10	Down
Tmem189	0.871634	4.25183e-10	Not sig
Skap1	2.96261	4.27051e-10	Up
Arhgef4	-3.72967	4.45197e-10	Down
Sh3gl3	-3.15266	4.50688e-10	Down
Gdap1	-4.15623	4.57414e-10	Down
Pde4c	-7.53483	4.58711e-10	Down
Htra2	0.863062	4.77037e-10	Not sig
Sh3bgr	-6.87135	4.92992e-10	Down
Pax2	-7.82411	4.964e-10	Down
Clca4l	-12.6916	4.99294e-10	Down
Hes1	-2.22949	5.0133e-10	Down
Syt1	-4.16822	5.33816e-10	Down
Fgfbp1	-8.15489	5.48755e-10	Down
Wscd2	-3.21157	5.51214e-10	Down
Tpm2	-3.45213	5.77195e-10	Down
Fcrl2	2.66903	5.8483e-10	Up
Tyk2	1.02287	5.99828e-10	Up
Il18rap	4.0231	6.02422e-10	Up
Ddit4l2	-3.92104	6.04547e-10	Down
LOC103690160	-5.76134	6.05184e-10	Down
Cfp	3.49207	6.06084e-10	Up
Nt5c3b	-1.36284	6.20777e-10	Down
Slc31a2	1.20719	6.21544e-10	Up
AABR07060886.1	10.5349	6.22911e-10	Up
Sprr1a	-6.61245	6.29498e-10	Down
Vcl	-2.15815	6.31363e-10	Down
Faim2	-12.217	6.66354e-10	Down
Fam78a	1.94968	6.68769e-10	Up
Spire2	-12.5569	6.73109e-10	Down
Ervfrd-1	6.46411	6.82203e-10	Up
Abhd5	0.602139	6.85712e-10	Not sig
Rasgrp4	2.81214	6.86958e-10	Up
Homer2	-2.91004	6.95483e-10	Down
Kb23	-13.3042	6.98867e-10	Down
Rab17	-7.82738	7.07681e-10	Down
Nsmce1	-1.4558	7.14649e-10	Down
Sh3bgrl3	1.7668	7.31668e-10	Up
Cd83	3.71083	7.44795e-10	Up
Mybpc3	11.6666	7.46959e-10	Up
Nos2	7.38088	7.61373e-10	Up
Cd8b	2.2079	7.6456e-10	Up
AABR07065815.2	7.01502	7.82605e-10	Up
Tspyl4	-2.46475	7.89301e-10	Down
Clec4a	3.73052	7.89968e-10	Up
Pla2g15	2.70173	8.05165e-10	Up
Myom1	-4.22618	8.13513e-10	Down
Plxdc2	2.35401	8.14657e-10	Up
Ppp2r3a	-2.08337	8.15491e-10	Down
Bmper	2.5345	8.46354e-10	Up
AABR07065651.4	7.72674	8.64378e-10	Up
Osm	4.75835	8.82754e-10	Up
LOC100362344	-5.29032	9.07686e-10	Down
Ttc8	-1.50652	9.21805e-10	Down
Aldh1a3	3.01156	9.4566e-10	Up
Dnase1l1	0.913777	9.57027e-10	Not sig
Mcemp1	5.55164	9.60987e-10	Up
Rab6b	-4.7317	9.87024e-10	Down
AABR07030773.1	14.2978	9.9696e-10	Up
AABR07065699.4	6.38502	9.99052e-10	Up
Gzmbl2	3.9878	1.00096e-09	Up
Clec4e	6.57704	1.0022e-09	Up
P4ha3	4.94331	1.01501e-09	Up
AABR07051562.1	7.48187	1.03919e-09	Up
Sbspon	-4.73459	1.06704e-09	Down
Lilrb3	5.81079	1.0725e-09	Up
Galnt9	-6.11717	1.07649e-09	Down
Krtcap3	-4.04815	1.09806e-09	Down
C2	3.47213	1.10495e-09	Up
Rev3l	-2.22403	1.11334e-09	Down
Atg9b	-6.58937	1.11729e-09	Down
Wfdc10a	-7.09296	1.11924e-09	Down
Nfe2l3	-3.42033	1.1363e-09	Down
AABR07065699.3	17.3444	1.13998e-09	Up
Dntt	2.9102	1.15212e-09	Up
Klhl7	-1.23299	1.18968e-09	Down
Fam3d	-6.80477	1.19694e-09	Down
Slc2a9	2.18761	1.19776e-09	Up
Amt	-1.86301	1.22036e-09	Down
Twsg1	-1.83698	1.22188e-09	Down
Adcy10	1.80007	1.26648e-09	Up
AABR07071765.1	12.7632	1.29149e-09	Up
Fam124a	-3.24631	1.33239e-09	Down
Tnk1	-3.02527	1.33619e-09	Down
AABR07013464.1	-12.4704	1.3502e-09	Down
AABR07071838.1	2.55993	1.35336e-09	Up
Gab2	1.08469	1.36006e-09	Up
AABR07065714.1	15.5379	1.39355e-09	Up
AABR07069466.1	-2.9721	1.4305e-09	Down
Sult1b1	-13.3905	1.45091e-09	Down
AABR07065651.6	16.981	1.47577e-09	Up
Olr1	4.44759	1.4838e-09	Up
Pld1	1.30016	1.49617e-09	Up
Pde11a	-5.05145	1.50359e-09	Down
Fam214a	-1.79692	1.50387e-09	Down
Atp6v1c2	-3.34267	1.50748e-09	Down
Hmmr	1.50804	1.54038e-09	Up
Nfasc	-5.36941	1.59369e-09	Down
AABR07065837.1	16.6403	1.61549e-09	Up
Syde2	-2.37395	1.6194e-09	Down
Pdxk	-1.27686	1.64524e-09	Down
Prom2	-5.1923	1.6468e-09	Down
Padi1	-6.39351	1.64998e-09	Down
Efcc1	-3.40632	1.66144e-09	Down
Ppp2r2c	-5.9106	1.69545e-09	Down
Fam3a	-1.19998	1.70026e-09	Down
Clic3	-2.36552	1.72437e-09	Down
Cldn5	14.6909	1.72784e-09	Up
Nacc2	-1.7612	1.73293e-09	Down
Gjb3	-6.46656	1.73869e-09	Down
Cped1	-2.32945	1.74624e-09	Down
Akna	1.89524	1.75981e-09	Up
Spns2	-1.17091	1.75992e-09	Down
Mapkapk2	0.52154	1.77109e-09	Not sig
AC142181.1	2.18665	1.78544e-09	Up
Zmat4	-5.95266	1.78595e-09	Down
Syt7	-2.36851	1.78914e-09	Down
AABR07054614.1	-3.03813	1.86256e-09	Down
Plxnb1	-1.79106	1.91336e-09	Down
Cd14	2.37145	1.91971e-09	Up
Elovl5	-0.968884	2.0639e-09	Not sig
Amz1	2.71952	2.12462e-09	Up
LOC108348096	-2.61242	2.16917e-09	Down
Stk4	1.05134	2.16965e-09	Up
Ostm1	0.751663	2.17106e-09	Not sig
Nfyb	-1.02535	2.2787e-09	Down
Fras1	-3.87473	2.2928e-09	Down
Lrrc10b	-4.40417	2.35207e-09	Down
P2ry13	2.29681	2.44033e-09	Up
Anpep	2.94604	2.45118e-09	Up
Wdr6	-1.92612	2.54658e-09	Down
Tmem102	-6.22778	2.54906e-09	Down
Rapgefl1	-3.64465	2.6296e-09	Down
Ikbke	1.49068	2.75288e-09	Up
Plcxd3	12.6043	2.7923e-09	Up
Agtr2	-6.31413	2.80431e-09	Down
Gpihbp1	4.52845	2.82461e-09	Up
Cd40lg	3.21524	2.85686e-09	Up
Spint2	-2.16041	2.92804e-09	Down
Fer1l4	-13.0343	2.99008e-09	Down
Ms4a6bl	2.72379	2.99992e-09	Up
Cyba	2.09625	3.00226e-09	Up
AABR07005844.1	-5.97788	3.0031e-09	Down
Slc5a11	-12.4328	3.05669e-09	Down
Aqp1	-1.93255	3.10925e-09	Down
Afp	-7.58519	3.13885e-09	Down
Sstr3	3.35008	3.14241e-09	Up
Ptx3	4.50264	3.19355e-09	Up
Synj1	1.09473	3.25151e-09	Up
Pla2g2a	6.11982	3.25631e-09	Up
Rbp7	5.3783	3.29421e-09	Up
Lilra5	3.45385	3.30118e-09	Up
Dnajb4	-1.32057	3.37864e-09	Down
Cd101	2.37819	3.37946e-09	Up
Cd300e	3.59199	3.39609e-09	Up
Bend7	-2.4585	3.45737e-09	Down
Eml5	-3.15145	3.74389e-09	Down
Bid	1.6071	3.79971e-09	Up
Tspan32	2.79651	3.85131e-09	Up
AABR07057423.1	-2.59333	3.87469e-09	Down
Myo9b	0.859745	3.8776e-09	Not sig
Il1r2	6.55419	3.96176e-09	Up
RGD1561143	3.26746	3.96646e-09	Up
Actr2	0.692044	3.98434e-09	Not sig
Mgmt	1.845	4.01772e-09	Up
Cd3d	3.49872	4.07323e-09	Up
Prdm6	-3.42487	4.07715e-09	Down
Yap1	-1.41112	4.0992e-09	Down
Cd274	4.20555	4.15336e-09	Up
Gcgr	4.63929	4.17503e-09	Up
P2ry2	2.22006	4.17582e-09	Up
Slc9a7	2.64644	4.22983e-09	Up
Schip1	-2.50658	4.23824e-09	Down
LOC312273	13.8251	4.27581e-09	Up
AABR07065688.1	15.2504	4.27581e-09	Up
Map3k8	2.89587	4.34371e-09	Up
Rasal1	-3.39501	4.34927e-09	Down
Lctl	12.4826	4.36895e-09	Up
Tenm4	-2.70228	4.38521e-09	Down
Sorbs1	-2.54436	4.43554e-09	Down
Svil	-1.38329	4.47162e-09	Down
Ehhadh	-4.58985	4.50599e-09	Down
Slc36a3	14.1823	4.55198e-09	Up
Cavin2	-2.05921	4.59495e-09	Down
Cd3e	2.26421	4.59798e-09	Up
Asphd2	-5.64442	4.60319e-09	Down
Mpzl1	-1.48616	4.63002e-09	Down
B3galnt2	-1.13325	4.76009e-09	Down
Ano9	-4.05523	4.80197e-09	Down
Klhl14	-12.8689	4.84388e-09	Down
Adamdec1	-12.065	4.85096e-09	Down
AABR07051684.1	8.28968	4.90798e-09	Up
Clec5a	3.28253	5.1437e-09	Up
Enkur	-4.26222	5.28308e-09	Down
Il1b	5.78367	5.32419e-09	Up
Calhm6	2.6494	5.56087e-09	Up
Apcdd1	-3.30964	5.87755e-09	Down
Muc20	-5.55683	5.99778e-09	Down
Serpinb9	-1.72504	6.27007e-09	Down
Sh2d1b2	14.1962	6.34642e-09	Up
Sgpl1	1.17227	6.41232e-09	Up
Sh3bgrl	-1.20591	6.5165e-09	Down
Treml1	14.3976	6.56122e-09	Up
Mmp7	-5.95849	6.62297e-09	Down
Adam28	-6.41597	6.75295e-09	Down
Zcchc3	-2.20432	6.7776e-09	Down
Ptprd	-3.48683	6.92255e-09	Down
Clcn3	-2.12872	6.94212e-09	Down
Grap2	1.27848	7.09191e-09	Up
Tf	2.41918	7.12465e-09	Up
Mapkbp1	-1.82543	7.13305e-09	Down
Kcna1	-6.93905	7.15878e-09	Down
Gpr37l1	-6.33842	7.23367e-09	Down
Ccr9	6.44892	7.23929e-09	Up
Abcb6	-1.37814	7.32881e-09	Down
Tmc5	-7.87667	7.38808e-09	Down
Dalrd3	-1.06242	7.41913e-09	Down
LOC108348114	-2.67095	7.48714e-09	Down
RGD1563231	8.07143	7.66295e-09	Up
Lama5	-1.82214	7.8309e-09	Down
Stmn4	-4.26317	8.43424e-09	Down
Gapt	2.11409	8.52347e-09	Up
Cmtm6	0.794488	8.60219e-09	Not sig
Plcg2	1.28784	8.63715e-09	Up
Mmp19	1.97623	8.64039e-09	Up
Upk1b	-3.30337	8.78785e-09	Down
Spock2	-3.96488	8.88645e-09	Down
Ptch1	-2.18356	8.89481e-09	Down
Kctd4	4.68291	8.9076e-09	Up
Fcar	6.94061	9.09016e-09	Up
Pik3r3	-1.63245	9.17265e-09	Down
Acsm3	-3.64863	9.23212e-09	Down
Pinlyp	-6.73156	9.2624e-09	Down
Snai1	1.7797	9.27711e-09	Up
Cxcr4	2.95492	9.70863e-09	Up
Mat2a	-1.21987	1.02342e-08	Down
Rassf5	1.65786	1.0258e-08	Up
Myo5a	1.53274	1.02606e-08	Up
Csf3r	4.85176	1.047e-08	Up
Nlgn3	-1.866	1.05772e-08	Down
AABR07011057.2	-4.20509	1.10801e-08	Down
Pbxip1	-1.66457	1.11798e-08	Down
Hs6st1	1.48675	1.12768e-08	Up
Rrm2	2.12056	1.13103e-08	Up
Dclre1c	1.2089	1.13431e-08	Up
Pcsk6	-2.4506	1.13717e-08	Down
Fut4	1.11548	1.14717e-08	Up
Chi3l1	4.12366	1.1595e-08	Up
Ptprcap	1.92324	1.185e-08	Up
Sh3tc1	1.38072	1.23164e-08	Up
Arhgap15	2.08217	1.24677e-08	Up
AABR07030903.1	1.64429	1.25349e-08	Up
Spata7	-1.20643	1.25873e-08	Down
Cyp2d5	3.53167	1.26943e-08	Up
Trpm2	2.81996	1.29702e-08	Up
Mgat1	0.596875	1.31322e-08	Not sig
Stra6	-6.2662	1.31927e-08	Down
Scube1	-3.55634	1.32103e-08	Down
Clspn	1.71171	1.34114e-08	Up
Clec7a	3.14283	1.35857e-08	Up
Epb41l5	-2.49467	1.36316e-08	Down
Micu3	-1.74437	1.38334e-08	Down
Dcstamp	14.2999	1.39286e-08	Up
Ifit1bl	4.1479	1.42189e-08	Up
Pllp	-3.71533	1.42746e-08	Down
St6galnac3	-1.62985	1.48689e-08	Down
Tmem86a	2.76389	1.49015e-08	Up
Lyn	1.93956	1.50208e-08	Up
Ifnar1	1.12062	1.53704e-08	Up
Nod2	3.13083	1.55556e-08	Up
Fnip2	1.8848	1.57242e-08	Up
Plpp2	-3.46	1.58097e-08	Down
Prg4	4.8912	1.59058e-08	Up
LOC24906	4.51845	1.5935e-08	Up
B4galt5	0.638572	1.59445e-08	Not sig
Lct	-6.9294	1.64053e-08	Down
Gucy2f	9.74968	1.6431e-08	Up
Adamts8	-4.48143	1.64408e-08	Down
Trem1	5.77033	1.64587e-08	Up
Eml1	-1.91503	1.64752e-08	Down
Pi15	-3.11661	1.65919e-08	Down
Klhl34	-5.05879	1.6617e-08	Down
Krt80	-3.993	1.67386e-08	Down
Hnf4g	-12.1431	1.70179e-08	Down
Klra5	4.48522	1.73173e-08	Up
Clca4	-5.60953	1.73616e-08	Down
Asah1	1.25751	1.74239e-08	Up
Fth1	1.97692	1.74426e-08	Up
Cited2	0.966781	1.76269e-08	Not sig
Mreg	3.67892	1.77623e-08	Up
Noxa1	-7.21146	1.78086e-08	Down
LOC100909439	-3.37345	1.80384e-08	Down
Cyp2d3	2.99565	1.82244e-08	Up
Irak3	2.46424	1.82699e-08	Up
Hsf2	-1.1225	1.82932e-08	Down
Elmod1	-12.8302	1.86303e-08	Down
Rpp38	-1.46346	1.8902e-08	Down
Atp2c2	-6.98422	1.9028e-08	Down
Cfap44	4.62719	1.90497e-08	Up
LOC100360087	2.29017	1.94885e-08	Up
Dapp1	1.6027	1.9664e-08	Up
Ca14	-2.85762	1.97709e-08	Down
Pkd1l3	-3.49045	2.01044e-08	Down
Klra2	2.64621	2.06397e-08	Up
Fga	-11.6905	2.06962e-08	Down
Ttc39a	-2.76688	2.07642e-08	Down
Trmt9b	-2.74479	2.08695e-08	Down
Tmem120a	0.718687	2.11876e-08	Not sig
Pitpnm1	1.09518	2.12311e-08	Up
Cd22	3.52898	2.15409e-08	Up
AABR07028769.1	1.36427	2.17331e-08	Up
AABR07065750.1	14.5633	2.21123e-08	Up
Marchf3	1.28245	2.2493e-08	Up
Reep2	-3.07471	2.26319e-08	Down
Sh2d1b	3.4401	2.2788e-08	Up
Slc25a48	-15.3414	2.28098e-08	Down
LOC103690147	-13.1429	2.28498e-08	Down
Slc3a2	0.394786	2.29857e-08	Not sig
Vps9d1	0.96566	2.31879e-08	Not sig
RGD1559575	2.08996	2.33919e-08	Up
RGD1562136	0.948455	2.34213e-08	Not sig
Ror1	-1.3667	2.35496e-08	Down
Pld4	2.03193	2.36349e-08	Up
Meis2	-2.38749	2.37319e-08	Down
Kcnq2	-11.1817	2.38456e-08	Down
Lrat	-1.90167	2.44119e-08	Down
AABR07060872.1	5.52154	2.53271e-08	Up
AABR07065651.1	8.61965	2.55336e-08	Up
Myh4	6.07156	2.56506e-08	Up
Amtn	-12.8793	2.57215e-08	Down
Tmem26	3.6166	2.62116e-08	Up
Bcl7a	-2.02752	2.64908e-08	Down
Pltp	2.51928	2.74267e-08	Up
Fbln2	3.72779	2.76087e-08	Up
Snx5	1.02135	2.76216e-08	Up
AABR07051551.2	8.52861	2.76774e-08	Up
Pparg	4.23436	2.77216e-08	Up
Hoxb8	-3.15729	2.78687e-08	Down
Plk3	1.99471	2.80502e-08	Up
Abcg1	2.54302	2.81436e-08	Up
Kcnj4	-11.8775	2.86987e-08	Down
Gda	1.89502	2.88484e-08	Up
Rpl30	2.5033	2.90102e-08	Up
Grin1	-8.9359	3.01931e-08	Down
Tmprss11e	-12.4128	3.02152e-08	Down
Picalm	0.833484	3.04394e-08	Not sig
Bst1	3.56769	3.04436e-08	Up
Gria3	1.69557	3.08394e-08	Up
Snhg11	-7.67605	3.09866e-08	Down
Gns	1.2884	3.12484e-08	Up
Apcdd1l	-3.24627	3.15155e-08	Down
Sfrp2	2.23975	3.16105e-08	Up
Mfsd6	-2.49445	3.17333e-08	Down
Chrna1	14.8467	3.17855e-08	Up
Ttyh1	-1.8814	3.18644e-08	Down
S100vp	-5.67764	3.22116e-08	Down
Cma1	5.30629	3.2225e-08	Up
Fam3b	-4.44659	3.22494e-08	Down
Gpr182	1.32853	3.25241e-08	Up
Pgm2	0.636626	3.27617e-08	Not sig
Adgrg5	2.34746	3.30866e-08	Up
Lypd3	-4.2554	3.31029e-08	Down
ENSRNOG00000020618	12.6256	3.32225e-08	Up
Eny2	-0.843198	3.35621e-08	Not sig
RGD1564854	-13.4102	3.37749e-08	Down
Rnasel	1.27135	3.41886e-08	Up
AABR07065808.1	14.48	3.46835e-08	Up
Bbs5	-2.26824	3.47892e-08	Down
AABR07051741.1	9.14355	3.51229e-08	Up
Erp29	1.0241	3.5627e-08	Up
Zfp574	-1.18866	3.58463e-08	Down
AC098959.1	13.5819	3.66755e-08	Up
Tacc3	1.97296	3.67782e-08	Up
AABR07060980.1	9.84689	3.72647e-08	Up
Plekhm3	1.81229	3.75131e-08	Up
Hpgd	1.84233	3.807e-08	Up
Cxcl12	2.21615	3.81313e-08	Up
Slc6a12	2.07476	3.86548e-08	Up
Plaur	2.9684	3.88666e-08	Up
Chrnb1	-2.96117	3.92686e-08	Down
Kcnab1	-2.80491	3.92748e-08	Down
Nrros	2.3572	3.96688e-08	Up
Klhl21	-1.40791	3.97437e-08	Down
AABR07034729.1	15.5384	4.02046e-08	Up
Mki67	1.52268	4.08664e-08	Up
Thtpa	-1.11109	4.14328e-08	Down
Ppp1r16a	-1.22734	4.17413e-08	Down
Gcat	-1.87228	4.20616e-08	Down
AABR07006480.1	-13.82	4.30363e-08	Down
LOC100910371	6.73683	4.45006e-08	Up
Map2	-3.60038	4.56211e-08	Down
Gnai2	0.594427	4.56503e-08	Not sig
Frrs1l	-13.1551	4.65714e-08	Down
Bcl2l2	-0.941109	4.66321e-08	Not sig
Penk	3.57453	4.75802e-08	Up
AABR07065699.1	8.18418	4.77699e-08	Up
Gpsm2	-2.38321	4.79169e-08	Down
Pir	-1.23178	4.87914e-08	Down
Slc13a2	-11.1127	4.9569e-08	Down
Dram2	1.323	5.01048e-08	Up
Slc34a2	-6.26189	5.0164e-08	Down
Nfe2	3.88336	5.02423e-08	Up
Erbb2	-2.32658	5.06699e-08	Down
Ehd3	1.93293	5.14868e-08	Up
S100g	-6.27282	5.20027e-08	Down
Tm6sf1	1.05654	5.24141e-08	Up
AABR07019209.2	1.55046	5.30965e-08	Up
Pja2	-1.01726	5.35383e-08	Down
Mzb1	6.14812	5.35748e-08	Up
Tp53bp2	-1.58773	5.39199e-08	Down
RGD1560718	-13.7961	5.46138e-08	Down
Mast3	1.09022	5.4786e-08	Up
Fam83b	-6.21151	5.50874e-08	Down
Wasf1	-2.70821	5.51161e-08	Down
Scin	-3.11216	5.55309e-08	Down
Meis1	-1.81836	5.60963e-08	Down
LOC103690035	3.57474	5.6198e-08	Up
Chst9	-12.6383	5.63184e-08	Down
Tac1	-14.8874	5.68139e-08	Down
Lpo	-6.0541	5.68155e-08	Down
Laptm4b	-1.53259	5.71895e-08	Down
Lpcat2	2.19285	5.72758e-08	Up
Gid4	-1.22879	5.79521e-08	Down
Ncoa3	0.715669	5.85391e-08	Not sig
RGD1566006	13.989	6.06469e-08	Up
Gpr132	2.51718	6.12172e-08	Up
Naglu	0.774629	6.12856e-08	Not sig
LOC500331	-12.3586	6.25783e-08	Down
Fam189a2	-5.27589	6.27418e-08	Down
AABR07035725.1	3.07951	6.28599e-08	Up
Mmd2	12.7925	6.3461e-08	Up
Zfp612	-2.3364	6.39501e-08	Down
Ldb3	-2.19567	6.43001e-08	Down
G0s2	5.67001	6.57704e-08	Up
Slc23a1	-4.11153	6.67496e-08	Down
Iqcb1	-1.17979	6.71517e-08	Down
Greb1	-3.83568	6.79373e-08	Down
Ifnar2	0.840943	6.85592e-08	Not sig
Lilrc2	4.66202	6.90003e-08	Up
AABR07065656.3	15.8978	7.16619e-08	Up
Sit1	2.26147	7.21736e-08	Up
Creb3l2	-1.27255	7.26535e-08	Down
Itk	1.90868	7.3042e-08	Up
Relb	1.20439	7.34689e-08	Up
Nfatc1	1.07849	7.36219e-08	Up
Rimklb	-5.65961	7.39215e-08	Down
Gnaz	-3.8846	7.40814e-08	Down
Tnip2	1.2518	7.43389e-08	Up
Dhx32	-1.60796	7.60528e-08	Down
Flrt2	1.39104	7.66022e-08	Up
Adgre5	1.26687	7.74357e-08	Up
Paox	0.821517	7.76747e-08	Not sig
Tlr2	2.75133	7.81418e-08	Up
Cgnl1	-2.14172	7.86777e-08	Down
St3gal1	1.20909	7.88844e-08	Up
Abcd3	-1.75899	8.08529e-08	Down
Adora2a	2.13213	8.2144e-08	Up
Ly86	3.09228	8.23803e-08	Up
Gnl3l	-1.12514	8.34786e-08	Down
AABR07065673.1	14.0416	8.36247e-08	Up
Tbc1d23	0.464365	8.43716e-08	Not sig
Manba	1.18648	8.62873e-08	Up
Ccdc91	-1.0901	8.76529e-08	Down
Ftl1	2.1528	8.77168e-08	Up
Bcl2l11	1.32798	8.82198e-08	Up
Ihh	-6.63654	8.91037e-08	Down
Sprr2d	-6.96507	8.92159e-08	Down
Bmp2k	0.871955	8.97728e-08	Not sig
Hcar2	5.85253	9.1142e-08	Up
AABR07065773.1	13.7153	9.12096e-08	Up
Cln8	1.20958	9.15162e-08	Up
AABR07021804.1	2.81897	9.30706e-08	Up
Sh2d4a	-3.63926	9.32303e-08	Down
Ttbk1	-10.2626	9.37311e-08	Down
AABR07037520.1	-2.39188	9.50146e-08	Down
Lrrc63	2.0541	9.5268e-08	Up
Dab2	1.69829	9.55559e-08	Up
Camk2g	-1.36917	9.71964e-08	Down
Tgfb1i1	-1.97915	9.9954e-08	Down
Slc9a2	-6.18593	1.0122e-07	Down
Jakmip1	-1.78837	1.01672e-07	Down
Ppt1	1.41644	1.03114e-07	Up
AABR07034362.2	5.98524	1.03759e-07	Up
Marveld2	-3.1579	1.0807e-07	Down
Mertk	3.61972	1.0843e-07	Up
Paxx	1.76299	1.09859e-07	Up
Vmp1	1.0425	1.1104e-07	Up
Lgr4	-2.03473	1.11303e-07	Down
Rbbp7	-1.65354	1.12504e-07	Down
Hoxa11	-3.12203	1.12911e-07	Down
Xylt1	1.2638	1.13423e-07	Up
Serp2	-12.925	1.16183e-07	Down
Trim63	-3.35527	1.17086e-07	Down
AABR07051708.1	7.39812	1.17283e-07	Up
AABR07001905.1	-2.906	1.17952e-07	Down
Cnpy1	-14.5536	1.22348e-07	Down
Lhfpl1	-3.38917	1.22532e-07	Down
Mcoln2	3.9219	1.23797e-07	Up
Tmem156	2.915	1.24094e-07	Up
C1qtnf6	2.49881	1.24965e-07	Up
Ptpn22	1.86934	1.26613e-07	Up
Pcmtd1	-1.03254	1.27545e-07	Down
Prkaa2	-5.76069	1.28544e-07	Down
Lhcgr	-13.7868	1.29601e-07	Down
Nr2f2	-1.54306	1.31467e-07	Down
Scamp5	1.94489	1.32059e-07	Up
LOC100911668	-1.98448	1.33639e-07	Down
Donson	1.01186	1.3443e-07	Up
Sult1c2a	-4.61153	1.36246e-07	Down
Nxpe5	-5.00768	1.37445e-07	Down
LOC108348081	-2.52255	1.38445e-07	Down
Mdga2	-3.39207	1.39313e-07	Down
LOC100359539	2.01739	1.3981e-07	Up
Ipmk	0.785722	1.43919e-07	Not sig
Zfp36	2.10959	1.44251e-07	Up
F2rl2	5.62301	1.46256e-07	Up
Camp	7.63037	1.4713e-07	Up
Prex1	1.71192	1.50209e-07	Up
Trim30c	3.21142	1.50433e-07	Up
Nr1d2	-1.53043	1.51964e-07	Down
Ica1	-1.4925	1.52258e-07	Down
Npnt	-1.77262	1.54444e-07	Down
Bicc1	1.3786	1.54624e-07	Up
Noct	0.844176	1.54819e-07	Not sig
Slc14a1	-4.71744	1.54956e-07	Down
Cdh1	-4.22817	1.55601e-07	Down
Fchsd1	-1.72055	1.5743e-07	Down
Hoxb7	-1.97843	1.5801e-07	Down
Olr1587	3.34134	1.58022e-07	Up
Serpinb12	-14.0783	1.58613e-07	Down
St18	2.97998	1.62296e-07	Up
Ap2a2	0.87847	1.62458e-07	Not sig
Sucla2	-0.944907	1.62651e-07	Not sig
Fads2	-2.42639	1.63322e-07	Down
Cpne5	-3.72965	1.66176e-07	Down
Jakmip2	-11.1898	1.66895e-07	Down
Gnpda1	1.45214	1.68196e-07	Up
Strip2	2.14545	1.68563e-07	Up
Tac3	3.64682	1.70198e-07	Up
AABR07051746.1	15.1412	1.70985e-07	Up
Fgf7	2.01365	1.73669e-07	Up
Kcna3	2.62514	1.74497e-07	Up
Slc17a6	-11.4413	1.77266e-07	Down
Gpt2	-1.51564	1.80909e-07	Down
Fam184a	-2.57738	1.81556e-07	Down
RragB	-2.71644	1.85065e-07	Down
Dnajc13	0.591298	1.86991e-07	Not sig
Trim55	5.35603	1.87006e-07	Up
Skp1	-1.29151	1.90119e-07	Down
Radil	-2.58976	1.9048e-07	Down
Tmem215	-12.729	1.91595e-07	Down
Bank1	3.41299	1.92957e-07	Up
Retn	7.19098	1.95808e-07	Up
Grm7	-6.60928	1.96432e-07	Down
Tpm3	0.790968	1.98641e-07	Not sig
Sap25	0.76017	1.99177e-07	Not sig
Kcnma1	-4.35336	2.00634e-07	Down
Atp6v0b	1.36869	2.03005e-07	Up
Jazf1	-2.03461	2.08853e-07	Down
Sptlc3	-11.2466	2.14064e-07	Down
Thegl	4.63882	2.14996e-07	Up
Pcyox1l	-1.54143	2.16283e-07	Down
Adh6a	-7.41968	2.20467e-07	Down
Col5a3	3.00074	2.23452e-07	Up
Fkbp5	1.86152	2.2428e-07	Up
Ifit1	2.26886	2.27994e-07	Up
Lpcat4	-2.87381	2.33203e-07	Down
Gga2	1.05689	2.33669e-07	Up
Sesn2	1.0121	2.47153e-07	Up
Fut9	-12.628	2.47248e-07	Down
Rprm	-3.81607	2.5106e-07	Down
Tmod2	-4.08024	2.53889e-07	Down
Depdc5	0.455387	2.54439e-07	Not sig
AABR07060963.2	16.0073	2.58418e-07	Up
Tmem54	-5.50461	2.59254e-07	Down
Enox1	-2.07323	2.61281e-07	Down
Htr4	-6.40876	2.62918e-07	Down
Snx30	0.908229	2.68516e-07	Not sig
AABR07065823.1	9.0049	2.76496e-07	Up
Ms4a7	2.57456	2.77554e-07	Up
RT1-M2	3.6851	2.8136e-07	Up
Tshz3	-1.54504	2.82298e-07	Down
Afm	-12.5156	2.85353e-07	Down
Htr2b	3.5496	2.88546e-07	Up
Myh15	-11.6676	2.90633e-07	Down
Abr	1.06628	2.92502e-07	Up
AABR07061001.1	8.18329	2.95412e-07	Up
Oas3	2.99792	3.03107e-07	Up
Eif2ak4	-1.00992	3.04866e-07	Down
Csk	1.23391	3.11198e-07	Up
Spaca4	-5.59412	3.12665e-07	Down
Lrch2	-3.87276	3.1382e-07	Down
AABR07065693.3	6.38941	3.22117e-07	Up
Glipr1	1.38668	3.23345e-07	Up
Pak1	1.3503	3.23891e-07	Up
Slc35f6	0.597174	3.26539e-07	Not sig
Pnma8b	-2.59215	3.30288e-07	Down
Mical1	1.56	3.31275e-07	Up
RGD1563917	2.52649	3.34282e-07	Up
Tpm1	-3.03111	3.35742e-07	Down
Trim37	-1.04547	3.38588e-07	Down
Cnppd1	0.611789	3.42786e-07	Not sig
Mmut	-0.836022	3.44839e-07	Not sig
LOC502684	-4.84383	3.45386e-07	Down
Ctsf	1.41709	3.45538e-07	Up
Rab32	1.37932	3.53426e-07	Up
Twist2	-2.50585	3.53646e-07	Down
Lrp1	1.17825	3.53992e-07	Up
Mical3	-1.58958	3.54307e-07	Down
Slit1	-10.6039	3.60801e-07	Down
Iqgap3	2.58895	3.60865e-07	Up
AABR07017006.1	-14.6758	3.64317e-07	Down
Mrtfa	0.489137	3.67524e-07	Not sig
Zc2hc1c	-3.70941	3.7415e-07	Down
Grik1	-12.0743	3.76151e-07	Down
Sema6b	1.40636	3.79639e-07	Up
Klf5	-3.33196	3.89207e-07	Down
Sorcs3	-6.27528	3.91242e-07	Down
Arpc4	1.24999	3.94916e-07	Up
Casp4	0.915701	3.95562e-07	Not sig
Bcl9	-1.40574	3.97835e-07	Down
Tbc1d14	0.738838	4.0338e-07	Not sig
LOC103694381	2.9489	4.09364e-07	Up
Cpz	2.38777	4.11154e-07	Up
Atp12a	-7.48178	4.13954e-07	Down
Hmgb1	-1.04047	4.17369e-07	Down
Chtf18	0.933619	4.21444e-07	Not sig
AABR07026654.1	-1.23102	4.22309e-07	Down
Ezr	-2.05226	4.24141e-07	Down
Cd163	3.76863	4.28334e-07	Up
Chst8	-5.97968	4.29731e-07	Down
Arhgef1	0.562757	4.32865e-07	Not sig
Paqr5	-3.64	4.33461e-07	Down
Atp6v1b2	1.65957	4.34773e-07	Up
Prodh2	13.3649	4.35441e-07	Up
Fbxo3	-0.829358	4.40706e-07	Not sig
RT1-CE10	4.03843	4.4196e-07	Up
Cacng6	10.7687	4.42603e-07	Up
Rgs7bp	-3.65232	4.46008e-07	Down
Susd3	2.12787	4.47621e-07	Up
AABR07051564.1	16.1135	4.47787e-07	Up
Pik3r6	1.47617	4.55429e-07	Up
LOC103689941	0.938177	4.55845e-07	Not sig
Septin1	1.5401	4.5978e-07	Up
Iapp	-7.55669	4.68136e-07	Down
Mettl18	-1.34435	4.74323e-07	Down
Itgb7	2.49436	4.75466e-07	Up
Cfap99	2.45775	4.7751e-07	Up
Tmem38a	-2.6844	4.88304e-07	Down
Lgals3	3.13611	4.88339e-07	Up
Dnase1l3	4.77274	4.88523e-07	Up
Rgs22	-3.76019	4.89177e-07	Down
Tbxas1	2.33549	4.90174e-07	Up
Bzw2	-1.71925	4.91633e-07	Down
Fxyd4	-6.50744	4.93921e-07	Down
Per2	-1.56533	4.98674e-07	Down
Lhfpl2	1.65313	5.00082e-07	Up
Hoxc10	2.4373	5.086e-07	Up
Ccr7	2.48473	5.15723e-07	Up
Ptgds	-13.8207	5.16417e-07	Down
Itsn2	0.482292	5.19779e-07	Not sig
Gprasp2	-1.61921	5.21455e-07	Down
Slain2	-0.747583	5.22472e-07	Not sig
Mcpt1l1	4.79211	5.2349e-07	Up
Elk3	0.479694	5.26321e-07	Not sig
Oscar	4.97554	5.40068e-07	Up
Tfpi2	2.90574	5.48877e-07	Up
Sh3kbp1	0.722298	5.59196e-07	Not sig
AABR07051532.2	6.54494	5.75987e-07	Up
Ppp1r9a	-5.33153	5.7843e-07	Down
Plekhh2	-2.47916	5.79056e-07	Down
Cpa3	4.33728	5.84578e-07	Up
Sox13	-1.02882	5.9493e-07	Down
AABR07060979.1	6.27465	5.96202e-07	Up
Tmem50a	0.676443	5.97612e-07	Not sig
Nlrp12	6.45537	6.02297e-07	Up
Ccdc68	-6.40898	6.02517e-07	Down
Eya2	-3.41137	6.03867e-07	Down
Scpep1	1.49478	6.07492e-07	Up
Rftn1	1.53351	6.20756e-07	Up
Mcoln3	4.58609	6.22316e-07	Up
Fcsk	-1.7132	6.23198e-07	Down
Chic2	0.844505	6.24027e-07	Not sig
Oasl	3.01252	6.25792e-07	Up
Vill	-6.04005	6.37463e-07	Down
Parvg	2.49309	6.39124e-07	Up
Ctla4	4.00516	6.39238e-07	Up
AABR07065778.3	8.88378	6.42029e-07	Up
Zdhhc18	0.601631	6.4469e-07	Not sig
LRRTM1	-7.5166	6.5287e-07	Down
Lrfn5	-11.9446	6.53609e-07	Down
Dip2b	0.659266	6.60778e-07	Not sig
Elmo3	-1.96001	6.61223e-07	Down
Fktn	-0.911532	6.70459e-07	Not sig
Igsf9	-3.66102	6.72963e-07	Down
Tut7	0.771638	6.77161e-07	Not sig
Slc8b1	1.42375	6.8054e-07	Up
Nckap1	-1.45873	6.81563e-07	Down
Znrf1	0.783653	6.88124e-07	Not sig
Dab1	-4.04853	6.91221e-07	Down
Psd4	1.69851	6.93764e-07	Up
Capn8	-6.65177	6.96953e-07	Down
LOC100910057	-5.43435	6.97091e-07	Down
Top3a	0.585387	7.09523e-07	Not sig
Hhex	1.54053	7.27225e-07	Up
Col14a1	2.20023	7.30128e-07	Up
Pla2g7	2.61522	7.38734e-07	Up
Pkd1l2	-5.98343	7.46761e-07	Down
Itga11	3.35595	7.50232e-07	Up
Ttll10	-8.5784	7.6434e-07	Down
Epb41l2	0.823235	7.78277e-07	Not sig
Fv1	-1.03987	7.81352e-07	Down
Syk	2.02232	7.83833e-07	Up
AABR07065789.1	16.2939	7.89765e-07	Up
Siglec5	2.05076	7.93725e-07	Up
Ecel1	-10.5119	7.97686e-07	Down
Dgkz	1.18139	7.97872e-07	Up
Smok2a	-14.1526	8.0248e-07	Down
Jade2	0.541359	8.06388e-07	Not sig
Ncapg2	0.984945	8.08187e-07	Not sig
Ppm1m	0.822271	8.09418e-07	Not sig
Ppp1r9b	0.777009	8.0966e-07	Not sig
Rxra	0.662421	8.1935e-07	Not sig
Smim31	-5.32314	8.19872e-07	Down
Gpr155	2.56858	8.2194e-07	Up
AABR07065792.1	16.8667	8.2203e-07	Up
Bdkrb2	-2.31607	8.3548e-07	Down
Calhm5	1.28567	8.36673e-07	Up
Kcnh4	10.4994	8.52789e-07	Up
Gprc5a	-1.7337	8.58255e-07	Down
Cmtm8	-1.57334	8.74977e-07	Down
Kctd15	-2.14616	8.76829e-07	Down
Ppp2r2b	-3.57367	9.20607e-07	Down
Wdfy2	0.814888	9.31454e-07	Not sig
Gcsh	-1.40074	9.32786e-07	Down
Arhgap11a	1.72453	9.33049e-07	Up
Pcp4l1	-4.17894	9.38476e-07	Down
Alx3	-2.95972	9.4861e-07	Down
Kank2	-1.47189	9.56183e-07	Down
Scaper	-1.01409	9.56946e-07	Down
Ppp1r36	-0.908091	9.81951e-07	Not sig
Cndp2	1.0433	9.83107e-07	Up
Bhlhe41	2.90043	9.89394e-07	Up
Gas8	-1.1535	9.91117e-07	Down
Oaf	0.836928	1.00506e-06	Not sig
Gclm	-1.55721	1.01871e-06	Down
Hyal3	-0.953488	1.0261e-06	Not sig
Apoe	1.69692	1.03489e-06	Up
Adam8	3.25642	1.04164e-06	Up
Fcgr2b	2.50122	1.04548e-06	Up
Arhgap22	2.46083	1.05004e-06	Up
Gjc1	-1.42069	1.05124e-06	Down
Tjp3	-2.61342	1.05303e-06	Down
Mturn	-1.45353	1.05902e-06	Down
Ttc27	-1.3798	1.06061e-06	Down
Tcn2	1.13167	1.06542e-06	Up
Soat1	1.4486	1.06702e-06	Up
Hvcn1	2.5116	1.07078e-06	Up
Arl4d	-3.55902	1.07386e-06	Down
Lipa	3.19736	1.09624e-06	Up
Cerk	1.47736	1.10289e-06	Up
Plek2	-3.38699	1.10431e-06	Down
Fam13c	-2.29629	1.10812e-06	Down
AABR07051670.1	8.76672	1.10868e-06	Up
Kcng1	-4.46969	1.12187e-06	Down
Ccdc3	-3.43062	1.12805e-06	Down
Wdr60	-1.24656	1.14364e-06	Down
Nlrp1a	1.065	1.14807e-06	Up
Fam205c	-14.2975	1.15233e-06	Down
Pidd1	0.831965	1.15284e-06	Not sig
Etfbkmt	-1.49127	1.16257e-06	Down
Mkx	-6.00573	1.18195e-06	Down
Eps15	0.47916	1.18668e-06	Not sig
Vti1a	0.562456	1.19891e-06	Not sig
Pid1	1.85797	1.19954e-06	Up
Mpp3	1.87826	1.20801e-06	Up
Wasf2	0.560243	1.20863e-06	Not sig
Tmem117	-2.08999	1.20885e-06	Down
AABR07065823.2	5.0402	1.21174e-06	Up
AABR07061022.1	15.6728	1.21756e-06	Up
Jchain	4.63019	1.2365e-06	Up
Homez	-1.64331	1.24602e-06	Down
Sowahb	-7.63422	1.24952e-06	Down
Scn7a	-3.87597	1.25406e-06	Down
Trat1	3.0306	1.25488e-06	Up
Lrrn2	-2.76512	1.25876e-06	Down
Atf3	3.12698	1.26136e-06	Up
Cblb	1.11315	1.26544e-06	Up
Ddr1	-2.24828	1.27529e-06	Down
LOC100912195	-3.66725	1.28069e-06	Down
Crispld1	-3.81871	1.30485e-06	Down
Galntl5	2.65027	1.30507e-06	Up
Kif21b	1.98482	1.31712e-06	Up
Grb2	0.867291	1.32107e-06	Not sig
Vcpip1	0.509602	1.32624e-06	Not sig
Noxo1	-6.61629	1.34464e-06	Down
AABR07009931.1	-2.74048	1.34467e-06	Down
LOC103692128	-2.02302	1.35484e-06	Down
Pde4c	-3.1994	1.36182e-06	Down
Cipc	-1.69635	1.36387e-06	Down
Nprl3	-0.919756	1.36677e-06	Not sig
Cadm4	3.27908	1.36786e-06	Up
Plaat1	-2.34073	1.36844e-06	Down
Pip5k1b	-2.16051	1.37775e-06	Down
Map3k13	-1.98282	1.37917e-06	Down
Rab5c	0.703188	1.38396e-06	Not sig
Hsd17b2	-13.0035	1.38962e-06	Down
Tprg1l	0.678666	1.4031e-06	Not sig
Neto1	-12.7042	1.40468e-06	Down
Lilrb2	3.38051	1.41076e-06	Up
Mst1	4.23369	1.4212e-06	Up
Zer1	-0.947097	1.451e-06	Not sig
Isoc1	-2.40659	1.4626e-06	Down
Gfpt2	2.22136	1.46444e-06	Up
Fbp2	-6.24063	1.46451e-06	Down
Nipal2	-1.59832	1.46864e-06	Down
Sypl2	-11.0152	1.47095e-06	Down
Neu2	-4.85882	1.51062e-06	Down
Cobll1	-1.31842	1.53063e-06	Down
Slc46a3	2.56112	1.53832e-06	Up
Ca13	1.82063	1.54259e-06	Up
Sgk1	1.56239	1.54407e-06	Up
Lag3	2.84454	1.55223e-06	Up
Inmt	-4.62371	1.55699e-06	Down
Prkcq	1.32863	1.56631e-06	Up
Tead3	-1.75332	1.58109e-06	Down
Sptssa	-1.57304	1.59751e-06	Down
LOC680254	1.66789	1.60429e-06	Up
Miga1	-2.745	1.66045e-06	Down
Rassf7	-3.34106	1.72517e-06	Down
Il21r	2.42059	1.75511e-06	Up
Cebpa	2.18893	1.76071e-06	Up
Arhgap27	1.15126	1.77175e-06	Up
Myh9l1	0.799793	1.77177e-06	Not sig
Tstd3	0.793453	1.79107e-06	Not sig
Trpc1	-1.68165	1.79706e-06	Down
AABR07051731.1	6.74839	1.82167e-06	Up
Mefv	3.16821	1.83994e-06	Up
AABR07034718.1	15.6312	1.84069e-06	Up
Pkhd1l1	-2.97076	1.84908e-06	Down
Flrt1	-3.84325	1.86655e-06	Down
Efcab11	2.17693	1.86702e-06	Up
Scara5	3.21447	1.91632e-06	Up
Fam163a	-6.0478	1.92358e-06	Down
Mab21l3	-4.72465	1.95778e-06	Down
Id4	-2.79837	1.96323e-06	Down
St8sia4	2.16089	1.96412e-06	Up
Tfcp2	-1.60416	1.97971e-06	Down
Ripor2	2.22114	1.98054e-06	Up
Traf2	0.42568	1.98685e-06	Not sig
Flacc1	-3.39305	1.99951e-06	Down
AABR07003176.1	-1.45289	2.00813e-06	Down
Plekhm2	0.697232	2.01256e-06	Not sig
Cd3g	2.67429	2.02481e-06	Up
Krt16	-8.22814	2.04242e-06	Down
Ccl22	4.55095	2.05369e-06	Up
RGD1564053	-11.3555	2.05957e-06	Down
Micall1	-1.76088	2.06229e-06	Down
Mapre3	-1.42433	2.08771e-06	Down
Sostdc1	-9.53473	2.10457e-06	Down
Il11ra1	-2.13881	2.12802e-06	Down
AABR07065656.9	14.8471	2.14459e-06	Up
Aff2	-2.07116	2.14861e-06	Down
Actn1	-2.20249	2.17869e-06	Down
LOC498222	-4.34441	2.20666e-06	Down
Mgat4a	1.14822	2.21294e-06	Up
Kcnj2	1.79852	2.22778e-06	Up
LOC100364435	1.25365	2.23095e-06	Up
Vps13d	0.482953	2.23697e-06	Not sig
Edn3	-13.1396	2.24762e-06	Down
Birc2	0.902369	2.25034e-06	Not sig
Ezh2	0.858415	2.25182e-06	Not sig
Stk32a	-10.7748	2.25845e-06	Down
Hoxd9	-2.70209	2.26277e-06	Down
LOC103691744	-5.31484	2.27e-06	Down
Prf1	2.92045	2.28026e-06	Up
Tmem231	-1.20647	2.31579e-06	Down
Rps6kl1	-2.63955	2.31778e-06	Down
Ctsd	3.07232	2.32092e-06	Up
Gpr174	2.09787	2.33354e-06	Up
Bche	-2.76814	2.34858e-06	Down
Epg5	0.641885	2.34961e-06	Not sig
Dmrta1	-10.5823	2.36615e-06	Down
Ncmap	-14.0205	2.40673e-06	Down
Rapgef5	1.21585	2.42154e-06	Up
Arhgap8	-3.42464	2.43676e-06	Down
Srpk3	-3.30529	2.44575e-06	Down
Zap70	2.08457	2.45088e-06	Up
Arhgef5	-2.38124	2.50496e-06	Down
Hapln1	-4.0455	2.50984e-06	Down
Gen1	0.922705	2.51522e-06	Not sig
Dmrtc2	5.66612	2.51811e-06	Up
Ly49i7	6.78549	2.52447e-06	Up
Klhl29	-2.37211	2.54483e-06	Down
Reep1	-3.00586	2.54553e-06	Down
Emilin2	2.7668	2.56658e-06	Up
Tpsb2	4.36988	2.57153e-06	Up
Fpr1	6.0359	2.57645e-06	Up
Vnn1	1.74033	2.60441e-06	Up
Htr1f	-5.62031	2.61706e-06	Down
Smim38	-6.87299	2.64341e-06	Down
Hoxb6	-2.27104	2.67587e-06	Down
Slc6a5	-7.18419	2.67933e-06	Down
Pomt2	-1.1071	2.68166e-06	Down
Gpr141	2.75557	2.68411e-06	Up
Zfyve1	0.49483	2.70709e-06	Not sig
LOC100912564	0.829362	2.72593e-06	Not sig
Ccdc47	-0.830978	2.74436e-06	Not sig
Grik5	-2.57416	2.76526e-06	Down
Usp10	-0.979617	2.82487e-06	Not sig
RGD1309350	-3.67519	2.83889e-06	Down
Atox1	1.73079	2.84137e-06	Up
LOC100912608	-2.00353	2.85987e-06	Down
Cxcl2	7.96746	2.86001e-06	Up
Plch2	-5.36227	2.86981e-06	Down
Galnt12	-3.069	2.88266e-06	Down
Defa5	8.25262	2.88808e-06	Up
Rasgrf1	3.18163	2.89152e-06	Up
Rab8a	0.582381	2.895e-06	Not sig
Tes	-1.92275	2.93019e-06	Down
Tmem192	0.815173	2.96244e-06	Not sig
Cyp4v3	1.31402	3.01964e-06	Up
Marveld3	-5.55507	3.04047e-06	Down
Vps54	0.861111	3.05757e-06	Not sig
Madd	0.854633	3.06052e-06	Not sig
Efhd2	1.2386	3.0861e-06	Up
Tmc8	1.64159	3.08793e-06	Up
Cd44	1.7554	3.097e-06	Up
Grap	1.33395	3.10276e-06	Up
Spata13	1.26715	3.11992e-06	Up
Foxn2	0.550623	3.11998e-06	Not sig
Kras	1.04988	3.12705e-06	Up
Osmr	1.81876	3.13647e-06	Up
Otulin	1.01112	3.18344e-06	Up
Pla2g4a	-1.35851	3.18514e-06	Down
AABR07060353.2	4.65642	3.19047e-06	Up
Oca2	-4.4308	3.19999e-06	Down
Frmd3	-11.6426	3.21399e-06	Down
Tnfsf18	3.36629	3.26492e-06	Up
Atp6v0c	1.26291	3.27058e-06	Up
Tor1aip1	0.368417	3.27311e-06	Not sig
Zfp955a	-1.22027	3.28842e-06	Down
Trem3	5.35606	3.31883e-06	Up
Fxyd3	-6.23191	3.3468e-06	Down
Ndp	-2.90368	3.36313e-06	Down
Entpd3	-11.4357	3.36765e-06	Down
P2ry12	1.35706	3.37178e-06	Up
Fam135a	-1.21876	3.37458e-06	Down
Ccrl2	4.41244	3.38285e-06	Up
Slc36a1	1.45689	3.38473e-06	Up
Cep170b	-1.92705	3.39262e-06	Down
Lamb2	-1.71094	3.42697e-06	Down
[truncated: 15,959 more rows]

## Sheet: Supplementary Table 3
Exos vs IUA DEGs
id	logFC	pvalue	sign
Abcg4	5.85826	2.75112e-242	Up
Ngef	6.40599	1.98491e-191	Up
Col6a4	6.74768	7.26595e-163	Up
Epcam	7.24783	4.63859e-145	Up
Atp10b	7.09995	1.04582e-143	Up
S100g	6.23528	3.75364e-141	Up
Ano4	6.70848	1.52658e-140	Up
Meltf	7.6837	1.03982e-136	Up
Mylk	3.70587	1.17056e-124	Up
Kcnf1	7.21426	5.54412e-124	Up
Igsf11	6.65093	6.69959e-122	Up
Slc24a3	5.70824	9.02642e-118	Up
Cap2	5.51133	9.97158e-115	Up
Myh11	4.89146	1.13519e-109	Up
Grhl2	6.72994	7.79153e-107	Up
Dlx5	5.01718	1.35515e-106	Up
Cbln1	6.53225	5.19224e-103	Up
Celsr2	5.8456	4.11415e-99	Up
Galnt9	6.30592	3.44953e-98	Up
Krt85	7.04342	3.45757e-95	Up
Bmp7	6.04809	7.22586e-95	Up
Dsp	5.60728	3.28146e-91	Up
Lmod1	3.70313	3.34486e-90	Up
Ap3b2	5.34148	1.95247e-89	Up
Cgn	6.52773	6.6952e-88	Up
Ehf	6.3057	2.19186e-87	Up
Myrfl	6.43983	6.66215e-85	Up
Ryr3	5.80495	6.65821e-84	Up
Cldn7	6.8683	2.29563e-82	Up
Simc1	2.65477	2.49032e-82	Up
Evpl	4.93148	2.56767e-82	Up
Grik2	6.87057	2.3741e-80	Up
Ebi3	-5.94486	4.114e-80	Down
Prss8	6.76125	7.92561e-80	Up
Padi2	4.90325	2.46116e-79	Up
Arhgap30	-3.21672	3.4131e-79	Down
Myh14	6.03766	2.0687e-78	Up
Fermt1	6.46256	8.22784e-77	Up
Tmem178a	-5.38375	1.72102e-75	Down
Elf3	7.26401	4.82147e-75	Up
Ninj1	-2.6102	1.28674e-74	Down
Cacng7	6.90158	1.95213e-74	Up
Plekhs1	5.62192	2.9037e-71	Up
Ptprc	-3.52814	3.0319e-70	Down
Serpinb5	6.30848	1.90885e-69	Up
Chst4	6.97806	3.20828e-69	Up
Dlgap1	4.49765	4.27826e-68	Up
Perp	6.90089	5.23654e-68	Up
Hck	-3.77967	6.19851e-68	Down
Nmur2	7.17913	3.40955e-67	Up
Dcdc2	6.72663	3.94866e-67	Up
Wwc1	6.36587	1.22922e-65	Up
Elapor1	6.69516	5.37518e-65	Up
Asic2	5.27547	1.54912e-64	Up
Arg2	5.2598	2.58615e-64	Up
Prxl2a	6.40248	3.84411e-64	Up
Shank2	6.17199	1.47162e-63	Up
Mycn	6.10699	4.32386e-63	Up
Acta1	6.32362	7.31432e-63	Up
Asb2	3.72463	1.64093e-62	Up
LOC681341	-6.52266	6.3289e-62	Down
Cdcp1	7.01989	1.34219e-61	Up
Sel1l3	6.88929	1.60792e-61	Up
Mill1	5.12073	7.73385e-61	Up
Lyz2	-3.46479	8.49774e-61	Down
Cldn8	7.07878	2.75273e-60	Up
Krt18	6.88183	4.05887e-59	Up
Tmem30b	6.42218	7.22634e-59	Up
Aqp5	6.93973	3.45496e-58	Up
Myo5c	6.01373	1.51e-57	Up
Mmp17	2.88618	3.78982e-57	Up
RGD1564463	6.38781	2.86732e-56	Up
Selplg	-2.87679	5.33208e-56	Down
Ccdc65	3.29076	5.834e-56	Up
Ccr1	-4.69728	8.81453e-56	Down
Moxd1	6.85233	1.0131e-55	Up
Myo5b	5.49627	1.37092e-55	Up
Klhl23	2.92892	2.25184e-55	Up
Gabrp	7.09335	3.18605e-55	Up
Cdh20	5.54089	4.57733e-55	Up
Osr2	5.35695	1.07921e-54	Up
Sall1	6.28477	8.23047e-54	Up
Lypd6b	7.07044	9.52224e-54	Up
Tle1	3.55154	9.91487e-54	Up
En2	6.12931	1.68107e-53	Up
Atp2b4	3.0019	2.65842e-53	Up
Cftr	6.53824	6.33063e-53	Up
Kcnk1	5.59268	6.82727e-53	Up
Igsf9	4.00919	4.87164e-52	Up
Krt19	7.11914	7.94797e-51	Up
Slc26a4	7.36599	2.72393e-50	Up
Mal2	6.20354	3.55842e-50	Up
Tyrobp	-3.41014	4.19869e-50	Down
Itgam	-4.4438	4.19946e-50	Down
Gmfg	-2.76049	6.49019e-50	Down
Rxfp1	6.17482	2.49368e-49	Up
Themis2	-3.38756	6.17091e-49	Down
Slco1a4	5.30713	3.17288e-48	Up
Kcnip4	5.55745	1.59538e-47	Up
Vwa2	6.56415	4.06933e-47	Up
Tacstd2	6.58837	5.15943e-47	Up
Dmpk	4.16225	7.95898e-47	Up
Clec4a2	-3.54637	1.07949e-46	Down
Esrp2	4.61289	1.28946e-46	Up
Rasd2	7.26078	1.76805e-46	Up
Slc14a1	4.65138	2.16684e-46	Up
Ticam2	-2.69892	3.85184e-46	Down
Kcnd3	5.01939	5.1292e-45	Up
Psd	5.4087	9.60055e-44	Up
Hspb7	4.71004	1.17001e-43	Up
Mrvi1	3.43093	4.58782e-43	Up
Eps8l2	3.9964	5.83303e-43	Up
Msrb3	2.41687	5.87214e-43	Up
Ccl28	6.65985	6.31382e-43	Up
Lrrc25	-3.30292	1.22856e-42	Down
Hoxd10	5.27726	1.45555e-42	Up
Wfdc2	4.43115	1.85786e-42	Up
Sult1d1	6.89124	3.32022e-42	Up
Angptl4	-5.65963	3.80035e-42	Down
Nlrc4	-3.36135	7.15799e-42	Down
Rab25	6.03014	1.5398e-41	Up
Sult2b1	5.96803	1.77093e-41	Up
Ap1m2	6.27533	1.98501e-41	Up
Fcgr1a	-3.05177	2.21455e-41	Down
Tmem229a	6.67843	3.97345e-41	Up
Spi1	-3.24435	6.75288e-41	Down
Coro1a	-2.87968	8.57571e-41	Down
Cybb	-3.33757	1.0081e-40	Down
Grid2	4.74234	1.19735e-40	Up
Twf2	-1.93008	2.66249e-40	Down
Epb41l4b	4.145	2.82989e-40	Up
Alox15	-4.44105	4.86997e-40	Down
Nckap1l	-2.9505	5.66522e-40	Down
Map4k1	-2.73235	6.55411e-40	Down
Cnn1	5.60864	6.89881e-40	Up
Kcnmb1	4.62839	8.88284e-40	Up
Esrp1	6.38856	9.60035e-40	Up
Prkcb	-2.92716	1.42162e-39	Down
Pik3r5	-3.74187	1.65788e-39	Down
Ifit3	-3.98594	1.89674e-39	Down
Ctxn1	5.54361	4.74848e-39	Up
Muc4	7.01393	4.8707e-39	Up
Nfam1	-3.40928	4.88464e-39	Down
Tspan1	6.60336	5.17259e-39	Up
Nexmif	5.36317	7.41914e-39	Up
Wipf1	-1.38699	1.22086e-38	Down
Pik3ap1	-3.15655	2.05067e-38	Down
Fam174b	4.63333	2.19663e-38	Up
Itgb2	-4.43411	2.26575e-38	Down
Mrc1	-3.27086	2.40044e-38	Down
Mecom	2.62929	3.85424e-38	Up
Nr1i2	7.65355	7.91146e-38	Up
Gjb2	5.81744	9.11984e-38	Up
Fmnl1	-2.701	9.25963e-38	Down
Chrdl2	5.83162	9.26247e-38	Up
Slc6a14	7.30354	9.65998e-38	Up
LOC308990	-2.98789	1.36751e-37	Down
Mybpc2	5.20182	1.73112e-37	Up
Bcl2a1	-4.56904	2.06766e-37	Down
Lrmp	-2.36075	2.96087e-37	Down
Tmc4	5.94999	3.00615e-37	Up
Map7	3.55003	3.20539e-37	Up
Hcls1	-3.30715	3.95488e-37	Down
Cysltr1	-3.1642	3.99667e-37	Down
Cd37	-2.9324	7.04727e-37	Down
P2ry10	-2.94116	7.43116e-37	Down
Fndc7	5.90901	1.31223e-36	Up
Dstn	1.98041	1.33642e-36	Up
Tmtc1	3.73445	2.04069e-36	Up
Abca1	-1.8553	2.2942e-36	Down
Snx20	-3.47269	2.62311e-36	Down
Clec4a3	-3.50466	2.98701e-36	Down
Siglec10	-6.13024	3.18993e-36	Down
Slc37a2	-2.81649	4.60193e-36	Down
Card9	-2.23103	4.85039e-36	Down
Slc44a4	6.53377	5.1675e-36	Up
Wfikkn2	5.24616	5.37426e-36	Up
Csrp1	2.53944	5.51755e-36	Up
Dennd1c	-2.77902	6.38369e-36	Down
Sez6l	7.08597	6.84701e-36	Up
Plxdc2	-3.01713	7.19867e-36	Down
Pkp3	5.02976	1.07713e-35	Up
Vcl	2.04251	1.23361e-35	Up
Nrbp2	3.25114	2.64253e-35	Up
Lcp1	-3.52894	2.86481e-35	Down
Cd53	-3.30848	4.62436e-35	Down
Rhog	-1.37563	4.87709e-35	Down
Asb5	3.609	5.04325e-35	Up
Btk	-3.04352	5.50743e-35	Down
Wdfy4	-2.6737	5.60264e-35	Down
Vsir	-2.48887	6.24814e-35	Down
Cd80	-3.52141	6.92526e-35	Down
Fnbp1	1.38372	1.78669e-34	Up
Myo1g	-3.6925	3.37694e-34	Down
Kcnh2	5.70402	3.49193e-34	Up
Ltbp1	3.97804	3.73559e-34	Up
Gpa33	7.31068	6.78214e-34	Up
Trpc4	7.1788	8.84333e-34	Up
Rxfp2	5.78654	9.11258e-34	Up
Lcp2	-2.85398	9.60253e-34	Down
Cd200r1	-3.17411	1.63441e-33	Down
Pgm5	4.40413	2.13387e-33	Up
Ifi30	-2.36231	2.44087e-33	Down
Hoxd11	4.98417	3.46821e-33	Up
Gria4	5.80331	3.66996e-33	Up
LOC689599	6.94486	3.78724e-33	Up
Entpd8	6.73358	4.12972e-33	Up
Aldh1a2	4.59123	4.14766e-33	Up
Lad1	5.05913	4.5926e-33	Up
Aoah	-4.28311	5.46471e-33	Down
Pfkp	2.4984	5.51357e-33	Up
Stk32b	5.64081	6.37962e-33	Up
Sprr1a	6.7694	6.81679e-33	Up
Mroh6	5.98949	7.44112e-33	Up
RGD1559482	-4.10873	1.05743e-32	Down
Kap	6.88206	1.07396e-32	Up
Was	-2.73124	1.15246e-32	Down
Cd24	6.16156	1.29345e-32	Up
Lsr	3.9211	1.80936e-32	Up
Spib	-5.78767	2.50519e-32	Down
Stx18	1.67311	3.1357e-32	Up
Pstpip1	-3.0832	3.53211e-32	Down
Fcer1g	-3.35038	4.01366e-32	Down
AABR07029272.1	-3.4052	5.1272e-32	Down
RGD1307182	-5.00256	5.29158e-32	Down
Vav1	-3.12765	5.37618e-32	Down
Odf3l1	4.67892	7.71329e-32	Up
Dact3	2.59914	8.80925e-32	Up
Clip4	4.81458	8.94181e-32	Up
Fam83f	4.11149	9.51542e-32	Up
Arhgap9	-3.45135	2.90631e-31	Down
Hoxb7	2.26769	3.81008e-31	Up
Ptpn6	-2.55249	3.99859e-31	Down
Epn3	5.3498	4.22379e-31	Up
Aldh3b1	-2.10522	4.59384e-31	Down
Tc2n	4.85109	5.65108e-31	Up
Hspa2	2.91751	8.69176e-31	Up
Stard10	2.70541	9.24757e-31	Up
Myo7a	-3.44955	1.03535e-30	Down
Tnfaip8l3	3.38593	1.06768e-30	Up
Plekha5	2.56899	1.20797e-30	Up
RGD1565785	-3.26488	1.3526e-30	Down
Spint1	4.47008	1.35749e-30	Up
C5ar1	-3.04009	1.52588e-30	Down
Ckmt1	7.30187	2.1911e-30	Up
Prss30	4.80485	2.23827e-30	Up
Casz1	4.2405	2.30785e-30	Up
Rhpn2	3.90772	2.66151e-30	Up
Nfkbie	-2.03675	2.74434e-30	Down
Itgax	-3.48935	2.7891e-30	Down
Slc23a1	3.07893	3.59175e-30	Up
Fbxl22	3.40599	3.7807e-30	Up
Nexn	3.36417	4.75328e-30	Up
Vil1	6.77382	5.53529e-30	Up
Mmp9	-6.44397	5.81824e-30	Down
Ap1s3	2.39971	5.95309e-30	Up
Ctsz	-3.31918	6.25085e-30	Down
Gpsm3	-2.50886	8.67326e-30	Down
Nav2	2.592	2.23501e-29	Up
Myl9	3.68044	2.30807e-29	Up
Fyb1	-3.1925	2.5985e-29	Down
Skp1	1.24352	2.84277e-29	Up
Ppp1r1b	10.0243	3.41877e-29	Up
Atp8b4	-3.91591	3.45011e-29	Down
Flna	2.27341	3.52332e-29	Up
Fut7	-4.34663	3.71911e-29	Down
Wnt7a	7.88386	3.84994e-29	Up
Krt7	6.17574	7.45424e-29	Up
Edem1	-1.35434	8.17961e-29	Down
LOC103690160	6.31008	1.02613e-28	Up
Shc3	4.82301	1.21715e-28	Up
Ppp1cb	1.86736	1.35155e-28	Up
Sntg2	3.53384	1.65464e-28	Up
Csdc2	4.81412	2.11022e-28	Up
Il12a	5.44029	2.39566e-28	Up
Prom1	6.03104	2.69691e-28	Up
Arrb2	-1.89681	2.94138e-28	Down
Ptpre	-2.61036	3.17455e-28	Down
Popdc2	3.50161	3.2461e-28	Up
Foxa2	6.49371	3.66615e-28	Up
Nav3	-2.71808	3.99443e-28	Down
Myo1f	-3.28856	4.80951e-28	Down
Sftpd	6.81987	8.24698e-28	Up
Lamb3	5.263	8.34269e-28	Up
Hspb6	3.19503	8.38417e-28	Up
Metrnl	-1.99748	9.33173e-28	Down
Il10ra	-2.77185	9.3842e-28	Down
Mafb	-2.19518	9.9729e-28	Down
Spn	-3.49618	9.98194e-28	Down
Ncf1	-2.78276	1.32902e-27	Down
Batf	-4.04458	1.56604e-27	Down
RGD1566138	-3.58133	1.87476e-27	Down
Pcp4	5.79252	1.99195e-27	Up
Unc5cl	6.78089	2.02051e-27	Up
Laptm5	-3.03235	2.10858e-27	Down
Ppp1r3c	2.97133	2.53156e-27	Up
Lck	-2.29023	2.61551e-27	Down
LOC690507	6.49723	2.94642e-27	Up
Fermt3	-3.44536	3.47207e-27	Down
Shroom3	2.97672	3.48634e-27	Up
RGD1561143	-3.6905	3.78358e-27	Down
Dok2	-3.69293	3.88253e-27	Down
Itga3	3.009	4.12125e-27	Up
Igsf6	-3.99459	4.34831e-27	Down
Gpx2	6.59896	4.52301e-27	Up
Hnf1b	5.86373	7.03823e-27	Up
Slc6a17	3.81612	7.1688e-27	Up
Macc1	5.14631	7.51709e-27	Up
Tmem47	2.25282	7.81478e-27	Up
Rab6b	4.32357	7.83323e-27	Up
Raph1	-1.54295	7.98187e-27	Down
Ankrd22	4.06848	9.30817e-27	Up
Sfrp1	-3.63833	9.402e-27	Down
Rps6kl1	2.56731	9.41504e-27	Up
Cthrc1	-4.36292	1.01514e-26	Down
Pkd1l3	3.06757	1.14872e-26	Up
Cuzd1	7.12919	1.15325e-26	Up
Hps5	-1.52486	1.17992e-26	Down
Cytip	-3.26226	1.68661e-26	Down
Pdlim3	4.09616	1.99725e-26	Up
Asb4	6.52595	2.39883e-26	Up
Cd300a	-4.32159	2.54821e-26	Down
Myocd	3.85819	2.73507e-26	Up
Igh-6	-6.39792	2.77618e-26	Down
Fam83e	8.00418	2.80564e-26	Up
Adam17	-1.41576	2.85701e-26	Down
LOC103691744	5.2393	2.9157e-26	Up
Mapk13	2.99188	3.14462e-26	Up
Lyl1	-2.24245	3.79693e-26	Down
Itgb6	7.1111	5.67342e-26	Up
Rbpms	1.9632	5.90795e-26	Up
Samsn1	-4.48663	7.3569e-26	Down
Kmo	-3.74821	8.37734e-26	Down
LOC103690128	3.66319	8.65119e-26	Up
Pygm	3.37763	1.00251e-25	Up
Slc25a23	3.94288	1.36619e-25	Up
Dpf1	3.62535	1.44684e-25	Up
Pcdh19	-1.9562	1.46813e-25	Down
Lgr6	4.67382	1.55182e-25	Up
Ms4a6e	-2.48427	1.73292e-25	Down
Cldn3	7.34067	1.73975e-25	Up
Cst7	-4.00605	1.77592e-25	Down
Llgl2	2.73998	1.81871e-25	Up
Itgal	-2.71834	2.14602e-25	Down
Tspan2	2.4535	2.56671e-25	Up
Pigr	7.21882	3.6165e-25	Up
Rin3	-2.27597	3.93293e-25	Down
Adgre1	-3.87196	4.57702e-25	Down
Bbs5	1.80144	4.69545e-25	Up
Exph5	3.47376	4.70255e-25	Up
Adam15	-1.06991	4.77319e-25	Down
Camsap3	8.89599	5.00236e-25	Up
Trpc3	4.97257	5.09685e-25	Up
Cd302	-1.91781	5.11371e-25	Down
Slc31a2	-1.44822	5.16767e-25	Down
Ptprh	7.03082	6.30506e-25	Up
Gdf5	5.28371	6.3945e-25	Up
Fkbp4	1.62766	7.68121e-25	Up
Axin2	3.41467	9.14534e-25	Up
Pitpnm3	3.55341	1.00222e-24	Up
Zc3h12d	-3.14805	1.0867e-24	Down
AABR07030729.1	-5.03323	1.35596e-24	Down
Pnoc	5.06004	1.38181e-24	Up
Tpd52l1	4.20616	1.47193e-24	Up
Foxp2	4.00698	1.63338e-24	Up
Msr1	-4.37469	2.042e-24	Down
Tlr6	-2.67916	2.08449e-24	Down
Csf1r	-2.59447	2.78258e-24	Down
Prss35	-7.32223	3.32046e-24	Down
Lpxn	-2.81938	3.32337e-24	Down
Myo6	2.02422	3.43472e-24	Up
Limd2	-1.87284	3.44111e-24	Down
Aldh1a7	7.14939	3.55512e-24	Up
Fcgr2a	-3.84536	3.60508e-24	Down
Slc1a1	4.96837	3.6355e-24	Up
Vstm2a	6.60683	3.67666e-24	Up
Zcchc3	2.43458	3.69804e-24	Up
Crlf1	-4.46644	4.01007e-24	Down
Il1rl1	-4.48951	4.56116e-24	Down
Hyal1	3.5175	4.59124e-24	Up
Ptafr	-2.51051	4.72094e-24	Down
Usp43	4.084	5.01243e-24	Up
Treml2	-4.01167	5.20665e-24	Down
Fcrla	-3.10077	6.51007e-24	Down
Cacnb2	3.65005	6.85046e-24	Up
Pdzd4	2.27454	7.03328e-24	Up
Plcl1	2.33279	7.23413e-24	Up
Hk3	-5.09309	7.56095e-24	Down
Prkg2	9.46709	7.64444e-24	Up
Cass4	-3.23315	8.88679e-24	Down
Agtr1b	6.44398	9.2402e-24	Up
Itga4	-3.06823	9.49678e-24	Down
Vps13c	-1.5698	9.73209e-24	Down
Ntng1	4.89226	1.10943e-23	Up
Fam78a	-2.09902	1.12815e-23	Down
Rac2	-3.16319	1.17055e-23	Down
Vtcn1	6.25966	1.25458e-23	Up
Tifa	-2.18045	1.40755e-23	Down
Zeb2	-2.19534	1.41109e-23	Down
Mkrn2os	3.73495	1.4498e-23	Up
Igsf5	7.35177	1.54285e-23	Up
Dnmbp	1.87461	1.80658e-23	Up
Smap2	-1.36368	1.88796e-23	Down
Srf	1.47933	1.98927e-23	Up
Rbm24	4.57199	2.12258e-23	Up
Emp2	3.71356	2.40427e-23	Up
LOC108348047	-4.14575	2.72886e-23	Down
Proser2	3.18236	2.85045e-23	Up
Pls1	4.84554	3.01806e-23	Up
Des	4.02919	3.30705e-23	Up
Grpr	5.28898	3.48409e-23	Up
Tns1	2.18147	3.55648e-23	Up
Kcnb1	3.6692	3.66154e-23	Up
Gata2	2.82245	3.68551e-23	Up
Naip2	-3.48838	4.78596e-23	Down
Arhgap45	-2.35884	4.8949e-23	Down
Ankrd44	-2.16014	5.08246e-23	Down
Arhgdib	-2.29161	5.11794e-23	Down
Slmap	2.23996	5.34159e-23	Up
Idi1	3.71313	6.79857e-23	Up
Speg	2.92846	7.49098e-23	Up
Cep170	-1.52825	7.91118e-23	Down
Slamf8	-2.37422	1.04347e-22	Down
Dio2	5.98175	1.4737e-22	Up
Tlr8	-4.08819	1.77607e-22	Down
LOC100909840	3.51707	1.91614e-22	Up
LOC691141	-2.90001	2.0938e-22	Down
Carns1	3.63153	2.59765e-22	Up
LOC103692128	2.17389	2.67029e-22	Up
Fam3d	7.26779	2.7799e-22	Up
Micall1	1.73876	4.04683e-22	Up
Fgf13	4.97388	4.81595e-22	Up
Prr15l	6.01745	4.99639e-22	Up
Plxna1	-1.64929	5.17064e-22	Down
AABR07034767.1	4.62153	5.70181e-22	Up
Ptpn7	-3.83782	7.13548e-22	Down
Dclre1c	-1.32603	7.28541e-22	Down
Lrrc8c	-1.79428	7.96443e-22	Down
Rab8b	-1.3396	8.64195e-22	Down
Bspry	3.96509	1.10992e-21	Up
Scpep1	-1.99403	1.18019e-21	Down
Sms	2.6737	1.2085e-21	Up
Fgd2	-2.41401	1.25456e-21	Down
Fez1	4.84418	1.40304e-21	Up
Ripk4	6.74015	1.96649e-21	Up
Vps13a	-1.72688	2.01636e-21	Down
Hes1	2.50512	2.15792e-21	Up
Ddit3	-1.73199	2.2331e-21	Down
Folr2	-3.61202	2.28884e-21	Down
Tspan8	2.71187	2.48965e-21	Up
Actg2	5.25587	2.9437e-21	Up
Suclg2	1.21009	3.0857e-21	Up
Relt	-3.19987	3.14524e-21	Down
Celsr1	3.90556	3.21862e-21	Up
Mfsd2a	5.59785	3.22353e-21	Up
Ppp1r12b	2.92764	3.35879e-21	Up
AABR07070117.1	-1.97242	3.4851e-21	Down
Pikfyve	-0.944265	3.59545e-21	Not sig
Klf6	-1.32984	3.77066e-21	Down
Irf6	4.94714	3.86098e-21	Up
Ccl4	-3.45128	3.96805e-21	Down
Ikzf1	-2.35368	4.14908e-21	Down
Fermt2	1.71916	4.70808e-21	Up
Irf5	-2.91666	5.98455e-21	Down
Slc25a15	2.25283	6.4418e-21	Up
Aqp8	6.66554	6.86713e-21	Up
Vcam1	-3.67318	7.14494e-21	Down
Gjc1	1.42296	8.05824e-21	Up
Ndst4	15.0709	8.91522e-21	Up
Cnr2	-3.02499	1.0625e-20	Down
Mycl	-1.75691	1.6272e-20	Down
Olr1	-5.27286	1.83558e-20	Down
Rpp25	-2.78582	1.85861e-20	Down
Vps9d1	-0.966516	1.90363e-20	Not sig
Plek	-3.7602	2.00824e-20	Down
Ctsc	-2.28772	2.38495e-20	Down
Emx2	2.81602	2.95925e-20	Up
Cd14	-2.69951	3.01301e-20	Down
Csf2ra	-2.74099	3.16712e-20	Down
Il6r	-1.96967	3.20895e-20	Down
Hebp1	-2.00922	3.41041e-20	Down
Clec4a1	-3.30944	3.50048e-20	Down
Dnajb5	2.51798	3.5584e-20	Up
Sh3gl2	2.56392	3.62479e-20	Up
Rtl4	6.64146	3.6894e-20	Up
Elovl4	3.47442	3.81489e-20	Up
Tacr2	8.44129	4.08594e-20	Up
Ccr5	-3.4256	4.14521e-20	Down
Pram1	-3.13127	4.346e-20	Down
Gli1	5.30647	4.51102e-20	Up
Rgs18	-2.87146	4.52541e-20	Down
Ogfrl1	-2.52217	4.64516e-20	Down
Neurl1	4.2701	5.25815e-20	Up
Smoc2	4.67647	5.41285e-20	Up
Kcnab2	-2.16912	5.41724e-20	Down
Lgr5	5.79372	5.6075e-20	Up
Unc93b1	-2.59267	5.73783e-20	Down
Galnt17	3.4404	6.39669e-20	Up
Sh3bp1	-1.57193	6.5877e-20	Down
Slamf9	-3.72826	6.96367e-20	Down
Gpr65	-2.77121	7.57319e-20	Down
Pde11a	4.65084	7.72219e-20	Up
Serpina1	7.01997	8.19585e-20	Up
Ccl11	5.09664	8.21375e-20	Up
Isoc1	2.50818	8.63654e-20	Up
Cux2	3.56333	8.77116e-20	Up
Lacc1	-1.92987	8.84151e-20	Down
Tmem200a	4.1305	1.14607e-19	Up
Tcf23	4.17828	1.20744e-19	Up
Klhdc8b	3.78022	1.22154e-19	Up
Kif21a	3.12319	1.33419e-19	Up
Arl5c	-4.53224	1.37986e-19	Down
Pgap4	3.83083	1.43086e-19	Up
Lilrb4	-4.95008	1.79222e-19	Down
Ildr1	4.00991	1.90619e-19	Up
Arl11	-3.58855	2.00064e-19	Down
Mob3c	-1.27803	2.02472e-19	Down
Brinp2	5.54505	2.29347e-19	Up
Fam110c	4.6458	2.42601e-19	Up
A2ml1	7.30589	2.5289e-19	Up
Cd247	-2.87339	2.5514e-19	Down
Nkd1	2.97622	2.6969e-19	Up
N4bp2l1	-2.92677	3.04558e-19	Down
Plcb2	-3.37061	3.14695e-19	Down
Tnfaip8l2	-2.97827	3.63478e-19	Down
Arpc1b	-1.18655	3.70156e-19	Down
Cacna1g	3.26965	4.03481e-19	Up
Pof1b	7.12762	4.16795e-19	Up
Tlr1	-3.46316	4.25828e-19	Down
Skap1	-2.34364	4.26409e-19	Down
Plbd1	-3.03842	4.35918e-19	Down
Zkscan2	7.28593	4.3626e-19	Up
Gsta4	3.19958	4.75225e-19	Up
Rab39a	-2.69462	4.9012e-19	Down
Tfec	-3.90179	5.00125e-19	Down
Il17ra	-2.12871	5.10496e-19	Down
Tmprss11g	6.2194	6.22874e-19	Up
Creb3l4	4.22254	6.3494e-19	Up
Adtrp	5.71574	6.76326e-19	Up
Ctsl	-1.80054	6.81236e-19	Down
Fhl1	3.4942	6.87826e-19	Up
Tlr7	-3.15038	7.01755e-19	Down
Arap1	-0.898411	7.598e-19	Not sig
Ppp1r18	-1.41325	7.8423e-19	Down
Lurap1l	2.74029	8.11334e-19	Up
Cd38	-2.64492	8.35774e-19	Down
Rab17	8.29848	8.3772e-19	Up
Traf3ip3	-2.29188	9.00875e-19	Down
Hmox1	-4.58562	9.17343e-19	Down
Dock3	4.76364	9.50734e-19	Up
Laptm4b	1.64526	9.52588e-19	Up
Dmd	2.97926	9.76542e-19	Up
Plin2	-4.19888	9.82156e-19	Down
Ano1	2.39442	9.96404e-19	Up
Homer2	3.04461	1.02645e-18	Up
Irf4	-4.39951	1.095e-18	Down
Apbb1ip	-2.18479	1.11486e-18	Down
Pik3cd	-2.60205	1.2089e-18	Down
Ctr9	1.66789	1.25179e-18	Up
Septin1	-1.9235	1.30094e-18	Down
Cntnap1	3.6573	1.31712e-18	Up
Txk	-3.25202	1.35867e-18	Down
Irf8	-1.90508	1.35988e-18	Down
Dusp6	-1.66565	1.63788e-18	Down
Marchf1	-3.41784	1.65939e-18	Down
AC109901.2	-17.5519	1.66485e-18	Down
Npr2	2.01827	1.68389e-18	Up
Slc15a3	-2.27515	1.72711e-18	Down
Trpv6	5.48222	1.90786e-18	Up
Arhgap25	-3.0799	1.95499e-18	Down
Ptpro	-2.98767	1.98064e-18	Down
Slc38a1	2.88238	2.15023e-18	Up
Tbx18	-5.25504	2.2833e-18	Down
Crlf3	-1.19542	2.46485e-18	Down
Prkab2	1.34708	2.6184e-18	Up
Tjp2	1.90665	2.70198e-18	Up
Traf3ip2	1.98583	3.0203e-18	Up
Arhgef6	-1.80903	3.28088e-18	Down
Nlgn1	5.93849	3.37213e-18	Up
Meis2	2.16223	3.44408e-18	Up
Vim	-1.8038	3.47641e-18	Down
Ehhadh	4.4767	3.93076e-18	Up
Epg5	-1.0992	4.04406e-18	Down
Cblc	8.55857	4.10788e-18	Up
Rbfox3	7.46928	4.24601e-18	Up
C1qa	-3.03452	4.26488e-18	Down
Vnn1	-2.18149	4.34585e-18	Down
Sh2d4a	3.90012	4.65217e-18	Up
Skida1	2.36644	5.01057e-18	Up
Mettl24	3.51337	5.04375e-18	Up
Gmip	-1.7518	5.14173e-18	Down
Nlgn3	2.06764	5.77874e-18	Up
Rapgefl1	3.25854	5.96395e-18	Up
Dpy19l1	-1.05874	7.76406e-18	Down
Atp6v1c2	3.03509	7.81828e-18	Up
Il2rb	-2.84539	8.59209e-18	Down
Abcb6	1.36073	8.84565e-18	Up
Syt7	3.00573	9.10864e-18	Up
Prkcz	3.71544	9.25527e-18	Up
Nlrp3	-3.1707	9.65806e-18	Down
Adamts5	-2.57612	9.72167e-18	Down
Ppp1r12a	1.45581	1.08638e-17	Up
LOC100911668	1.86187	1.15849e-17	Up
Sptssa	1.41418	1.19652e-17	Up
Flt3	-1.90789	1.23771e-17	Down
St3gal1	-1.44327	1.2846e-17	Down
Egr2	-3.2611	1.40445e-17	Down
Hcst	-2.68195	1.46345e-17	Down
Lypd6	5.20204	1.51034e-17	Up
Cd68	-3.65244	1.57732e-17	Down
Hspb8	2.91355	1.6068e-17	Up
Mtss2	2.60772	1.60934e-17	Up
Chst5	6.30138	1.66491e-17	Up
Msx1	4.6324	1.87046e-17	Up
Frrs1	-1.89944	1.96122e-17	Down
St8sia4	-2.78775	2.05277e-17	Down
Cilp	-3.77521	2.16699e-17	Down
Cyp1b1	-4.9915	2.2761e-17	Down
Padi1	6.50532	2.30478e-17	Up
Rev3l	1.666	2.56089e-17	Up
Lrrc4b	5.42634	2.56508e-17	Up
Ciita	-2.83097	2.59073e-17	Down
Dnhd1	-1.42949	2.90439e-17	Down
Lysmd2	2.08694	2.93714e-17	Up
AABR07027872.1	-2.20479	3.02459e-17	Down
Upk3bl1	5.59372	3.06197e-17	Up
Fgfr2	3.35166	3.64956e-17	Up
Slc6a2	5.40221	3.67008e-17	Up
Adcy7	-2.46993	3.88612e-17	Down
Srgap2	-1.58477	4.14191e-17	Down
Mnda	-3.95582	4.24386e-17	Down
Wnt11	4.95029	4.2506e-17	Up
Qpct	1.76806	4.27832e-17	Up
Dtx1	6.06217	4.40268e-17	Up
Clec2dl1	-2.15677	4.52314e-17	Down
Rasef	14.3305	4.62854e-17	Up
Tfcp2	1.8709	4.82373e-17	Up
Phyhd1	-1.51755	5.06119e-17	Down
LOC691352	6.53158	5.43701e-17	Up
Cyth4	-2.30953	5.53512e-17	Down
Sprr2d	6.08199	5.95765e-17	Up
Fkbp5	-2.31411	6.04294e-17	Down
Il7	-2.64284	6.20767e-17	Down
Fcgbp	7.01022	6.34763e-17	Up
Ca14	2.90269	7.00136e-17	Up
Trpm6	4.51808	7.63914e-17	Up
Nop56	0.977598	7.68222e-17	Not sig
RGD1305347	7.3866	8.51004e-17	Up
Kctd1	2.43603	8.67988e-17	Up
Prkag2	1.52552	9.08965e-17	Up
Myo5a	-2.45441	9.60223e-17	Down
Rhoh	-2.69398	9.75653e-17	Down
Cdh16	7.80515	1.05258e-16	Up
Ptpn22	-2.09152	1.08513e-16	Down
Eps8l1	3.75618	1.09842e-16	Up
Skap2	-1.68233	1.15006e-16	Down
Ccdc136	3.89073	1.16128e-16	Up
Cacna1h	3.3586	1.16871e-16	Up
Sync	3.1122	1.17307e-16	Up
Nr2f2	1.42991	1.22861e-16	Up
Large2	3.32164	1.24428e-16	Up
Tmem252	2.83209	1.3175e-16	Up
Bok	2.98756	1.32971e-16	Up
Clic3	1.59796	1.45011e-16	Up
Synm	3.70425	1.4804e-16	Up
Ca12	4.82883	1.49369e-16	Up
Colgalt1	-1.0362	1.58026e-16	Down
Flrt2	-1.8396	1.60071e-16	Down
Ift122	1.61065	1.82137e-16	Up
Exo5	-1.79702	1.84121e-16	Down
AABR07034739.1	-5.44518	1.89121e-16	Down
Fabp5	-4.77828	1.99789e-16	Down
Dnase2	-1.91127	2.04684e-16	Down
Gpsm2	1.92486	2.22208e-16	Up
Tnk1	3.08854	2.74425e-16	Up
Ankdd1a	-3.34004	2.8388e-16	Down
Gjb3	6.35304	2.85121e-16	Up
Mmp7	7.03818	3.18702e-16	Up
Adap2	-2.52439	3.224e-16	Down
Adh6	5.23064	3.47483e-16	Up
Flnc	3.07715	3.64327e-16	Up
Atp9a	2.28993	3.74014e-16	Up
Trim9	4.69827	3.89779e-16	Up
Eya2	3.53361	3.9802e-16	Up
Chst8	5.49	4.20442e-16	Up
Ly9	-3.16112	4.2171e-16	Down
Lgmn	-3.21321	4.41721e-16	Down
Lax1	-3.79041	4.61245e-16	Down
Actr3	-1.27209	4.6595e-16	Down
Ldlr	2.35733	4.86166e-16	Up
Lefty2	14.8742	4.9279e-16	Up
Arg1	-6.82809	5.03169e-16	Down
Tfcp2l1	3.87495	5.04943e-16	Up
Dab2	-2.10948	5.37392e-16	Down
Itgb1bp2	2.71476	5.37724e-16	Up
Lrrc10b	4.87591	5.41421e-16	Up
Ulbp1	-1.92218	5.65571e-16	Down
Clec10a	-2.95849	5.93411e-16	Down
Tob1	1.71115	6.09757e-16	Up
Gng12	2.30888	6.15964e-16	Up
Ctss	-2.46418	6.21479e-16	Down
Rasal1	3.70766	6.2424e-16	Up
AABR07065750.2	-18.3939	6.26467e-16	Down
Hcn4	5.58143	7.45705e-16	Up
Gng2	-1.17216	7.62536e-16	Down
Tmem38a	2.09036	7.80105e-16	Up
Bid	-1.54681	7.8776e-16	Down
Rbbp8nl	6.08954	7.88406e-16	Up
Dennd1b	-2.57576	8.02571e-16	Down
Piezo1	-1.19604	8.12624e-16	Down
Nod1	-1.04395	8.83776e-16	Down
Ihh	6.36317	9.07732e-16	Up
Ptbp3	-2.35432	9.33849e-16	Down
Rasal3	-2.12064	9.54438e-16	Down
Unc45b	13.871	1.02382e-15	Up
Dse	-1.82736	1.03211e-15	Down
B3gnt3	15.1432	1.19409e-15	Up
Rab3il1	-1.68578	1.32629e-15	Down
Acadm	1.86681	1.33695e-15	Up
Mzb1	-5.94726	1.34559e-15	Down
Per2	1.3807	1.43421e-15	Up
Npas4	4.42469	1.52408e-15	Up
Slc6a6	-1.81895	1.53444e-15	Down
RragB	2.40647	1.54178e-15	Up
Plxnb1	1.62497	1.59718e-15	Up
Chrm3	4.08813	1.65801e-15	Up
Mapkbp1	1.6267	1.76976e-15	Up
Tmem106a	-2.32935	1.77158e-15	Down
Snapc2	2.10133	1.85813e-15	Up
Gpnmb	-5.09804	1.94429e-15	Down
Tmem184a	7.78306	1.94932e-15	Up
LOC100909664	-2.46889	1.96973e-15	Down
Slc13a3	-6.40023	2.02249e-15	Down
Plek2	3.43185	2.03383e-15	Up
Prdx5	-2.68386	2.08065e-15	Down
Cd300lf	-3.54928	2.10662e-15	Down
Filip1l	2.16023	2.10948e-15	Up
Kat6b	1.18767	2.25753e-15	Up
AABR07072262.1	-17.361	2.33198e-15	Down
Ric3	2.57624	2.34393e-15	Up
Nampt	-1.37071	2.41878e-15	Down
C3ar1	-3.16794	2.45462e-15	Down
Ccl6	-4.12941	2.49031e-15	Down
Grk2	-0.992801	2.51715e-15	Not sig
Cd4	-3.16113	2.59133e-15	Down
Gpx3	-2.55618	2.61156e-15	Down
Lhfpl2	-2.03567	2.65425e-15	Down
Rgs20	3.8945	2.71236e-15	Up
Lratd1	6.87583	2.88284e-15	Up
Slc30a2	4.77583	2.88918e-15	Up
Sell	-5.35262	3.20202e-15	Down
Hecw1	12.9349	3.3437e-15	Up
Hsf2	1.15629	3.43146e-15	Up
Kdf1	4.68646	3.56876e-15	Up
Sash3	-3.46231	3.64101e-15	Down
Slc15a4	-1.17791	3.75466e-15	Down
Tmc5	8.55417	3.92796e-15	Up
S100a9	-6.19957	4.02368e-15	Down
Adam28	6.53818	4.11173e-15	Up
LOC685849	6.64917	4.21191e-15	Up
Clec12a	-2.65995	4.27364e-15	Down
Nap1l3	2.78488	4.27727e-15	Up
Pyurf	1.71977	4.33935e-15	Up
Slc39a4	5.12211	4.37636e-15	Up
Dlx6	5.04683	4.47939e-15	Up
Vcpip1	-0.806578	4.71835e-15	Not sig
Misp	4.08452	4.85949e-15	Up
Myo3b	13.4171	4.91094e-15	Up
Serpinb9	1.91584	5.06992e-15	Up
Fnip2	-2.44114	5.09258e-15	Down
Ehd1	-1.15098	5.57331e-15	Down
Lama5	1.92884	5.68012e-15	Up
Pcyox1l	1.71721	5.84697e-15	Up
Tagln	3.81033	6.14967e-15	Up
Plpp2	3.57845	6.18617e-15	Up
Dbndd2	1.96434	6.22508e-15	Up
Ccl9	-6.41277	6.28268e-15	Down
Lpo	7.13179	6.33269e-15	Up
Ano9	4.2912	6.37346e-15	Up
Abcd3	1.57214	6.38284e-15	Up
Ptbp2	1.54054	6.43348e-15	Up
Bicdl1	2.83402	6.79733e-15	Up
Fgfr3	3.9653	6.87321e-15	Up
Lpcat4	2.96832	7.03445e-15	Up
Gria1	4.47278	7.07818e-15	Up
Icos	-3.48724	7.18043e-15	Down
Slc34a2	6.39155	7.28067e-15	Up
Cd84	-4.15373	7.43754e-15	Down
Smtn	2.97789	7.67417e-15	Up
Mab21l4	9.11832	7.67654e-15	Up
Nod2	-2.85151	8.66767e-15	Down
Susd4	2.62106	8.71797e-15	Up
Cipc	1.82121	8.73177e-15	Up
Tpm2	3.38836	8.75368e-15	Up
Slamf6	-4.74222	8.76925e-15	Down
Ezr	2.19392	9.14196e-15	Up
Tmem102	6.5424	9.16373e-15	Up
Cdca7l	1.6232	9.29482e-15	Up
Gnb4	-2.18632	9.3644e-15	Down
Tac1	15.3447	9.39323e-15	Up
AABR07049499.1	6.41106	9.56606e-15	Up
Radil	2.73348	9.58151e-15	Up
Naaa	-4.2087	1.00323e-14	Down
Dock11	-1.26898	1.04015e-14	Down
LOC103690070	6.34534	1.04127e-14	Up
Gda	-2.75446	1.0569e-14	Down
B4galt4	2.48503	1.10224e-14	Up
Arhgap4	-2.00701	1.14563e-14	Down
Papss1	2.8549	1.1911e-14	Up
Pou2af1	-4.29493	1.21044e-14	Down
Fgr	-3.35166	1.24422e-14	Down
Ttc8	1.6059	1.26998e-14	Up
Cxadrl1	6.08505	1.2986e-14	Up
Cped1	2.20329	1.33252e-14	Up
B4galnt1	-1.8217	1.33712e-14	Down
Actr2	-0.921584	1.38158e-14	Not sig
Matk	-3.8374	1.46557e-14	Down
LOC100360933	9.11483	1.48897e-14	Up
Cd300le	-2.63849	1.52196e-14	Down
Bex3	1.6701	1.5477e-14	Up
Rgs19	-1.16433	1.55191e-14	Down
Rassf3	1.99468	1.5968e-14	Up
Pik3c2g	3.15984	1.62316e-14	Up
S100vp	6.01999	1.69833e-14	Up
AABR07065827.1	-6.2833	1.79068e-14	Down
Muc1	6.09565	1.86599e-14	Up
Rtp3	-3.0874	1.87172e-14	Down
Kb23	13.9978	1.90527e-14	Up
LRRTM1	7.13257	1.94761e-14	Up
Tmem132c	13.2262	2.09013e-14	Up
Bean1	2.88248	2.10405e-14	Up
Degs2	4.13568	2.22466e-14	Up
Tceal1	1.60599	2.30807e-14	Up
Atm	-1.1408	2.34918e-14	Down
Pde4c	2.70526	2.42032e-14	Up
Lrrc8b	-1.49018	2.46008e-14	Down
Akap13	-0.76932	2.64145e-14	Not sig
Siglech	-5.66323	2.68902e-14	Down
Ets1	-1.14503	2.69191e-14	Down
Scamp5	-1.93724	2.74174e-14	Down
Cfl2	2.24028	2.79886e-14	Up
Gata4	-12.9489	2.84044e-14	Down
Lsmem2	4.8039	2.9727e-14	Up
AABR07013111.1	-17.8128	3.09704e-14	Down
Aldh1a3	-2.47655	3.12017e-14	Down
Znf750	5.50536	3.23658e-14	Up
Cacna1d	2.98962	3.28828e-14	Up
Slfn2	-1.65254	3.31646e-14	Down
LOC690097	-3.85999	3.32882e-14	Down
Synpo2	4.12532	3.4315e-14	Up
AABR07051376.1	1.76503	3.4528e-14	Up
AC142181.1	-2.54593	3.52369e-14	Down
Dip2c	1.1357	3.53428e-14	Up
Lhx3	6.16564	3.56746e-14	Up
Naa80	1.85586	3.67853e-14	Up
Nacc2	1.84283	3.81659e-14	Up
Prom2	4.99469	4.34461e-14	Up
Tnfsf13	-1.40059	4.35048e-14	Down
Dnajc13	-0.978633	4.36043e-14	Not sig
Itgb4	2.2395	4.67982e-14	Up
Lfng	-1.41168	4.77561e-14	Down
LOC108348096	2.44652	4.82013e-14	Up
Gpr174	-2.36293	4.93178e-14	Down
Zmat4	6.15881	4.95669e-14	Up
Il11ra1	2.09947	5.44396e-14	Up
Oas3	-2.6099	5.51672e-14	Down
Slc25a27	1.99659	5.6068e-14	Up
Lhcgr	13.89	5.78557e-14	Up
Rassf5	-1.82658	5.79468e-14	Down
AABR07045621.1	14.0005	6.34457e-14	Up
Sh3yl1	2.53618	6.72973e-14	Up
Rbbp7	1.79903	6.85632e-14	Up
Coro7	-1.32992	7.04647e-14	Down
Plekho2	-0.947654	7.12321e-14	Not sig
Abhd15	-2.66189	7.26993e-14	Down
Apobec1	-3.10099	7.48102e-14	Down
Arap2	2.34686	7.55758e-14	Up
Mpzl1	1.58362	7.78033e-14	Up
LOC100912608	1.89467	8.31869e-14	Up
Snx8	-2.17166	8.91779e-14	Down
Prex1	-1.57933	9.25115e-14	Down
Pja2	0.949722	9.60865e-14	Not sig
Gpr34	-1.5599	9.68786e-14	Down
AABR07030359.1	16.0011	9.91054e-14	Up
Kcnn2	7.43694	1.08921e-13	Up
Cttnbp2	1.77764	1.0969e-13	Up
Siglec1	-4.63877	1.12345e-13	Down
Cxcl12	-2.20176	1.16638e-13	Down
Gpr75	3.97685	1.17029e-13	Up
Klrb1b	-3.12755	1.18242e-13	Down
Slc9a4	6.59545	1.22425e-13	Up
Pomt2	1.1735	1.27693e-13	Up
Frzb	2.52377	1.32359e-13	Up
Sirpa	-2.3696	1.32955e-13	Down
Bnipl	4.86669	1.36419e-13	Up
Fam49b	-1.08678	1.3729e-13	Down
Cd300lb	-4.82391	1.37549e-13	Down
Pou2f2	-2.56611	1.37986e-13	Down
LOC681325	-3.54264	1.39119e-13	Down
Nr1d1	2.48002	1.39358e-13	Up
Sox13	1.29495	1.46971e-13	Up
Bag2	2.97625	1.54839e-13	Up
Trio	1.26025	1.55298e-13	Up
Usp10	1.06637	1.6484e-13	Up
Hgfac	14.8623	1.65237e-13	Up
Nostrin	-2.79672	1.66822e-13	Down
Lst1	-2.96761	1.84265e-13	Down
Mreg	-4.47073	1.849e-13	Down
Man1c1	-1.38359	1.91773e-13	Down
Fam227a	2.90457	1.9475e-13	Up
Rhou	-2.72425	1.99308e-13	Down
Ext1	-1.4714	2.02594e-13	Down
Mfap5	-2.88854	2.03893e-13	Down
Fam118a	1.24067	2.25247e-13	Up
Pbx1	2.48614	2.26773e-13	Up
Fgd3	-1.86447	2.30473e-13	Down
Cers6	-3.22776	2.40788e-13	Down
Scara5	-4.0462	2.61719e-13	Down
Rab4a	1.21451	2.7468e-13	Up
Tmem125	4.48461	2.74682e-13	Up
Fxyd2	-3.75996	2.86659e-13	Down
Piezo2	-2.60363	2.87294e-13	Down
Sostdc1	7.86571	2.92505e-13	Up
Ly49si3	-3.75116	2.99231e-13	Down
Cyb561	3.05139	3.05493e-13	Up
AABR07035776.1	-3.60744	3.15974e-13	Down
Pard3	1.59537	3.20729e-13	Up
Plekhh3	1.32035	3.29488e-13	Up
Krt80	3.41795	3.4603e-13	Up
Tacc3	-1.87136	3.49339e-13	Down
Dok3	-2.57615	3.49965e-13	Down
Ctbs	-1.58067	3.53883e-13	Down
Nr1d2	1.42517	3.53977e-13	Up
Cldn10	4.40649	3.57668e-13	Up
Trappc3l	5.94167	3.66628e-13	Up
Cdh23	-1.97271	3.68967e-13	Down
Ccdc42	6.98185	3.69001e-13	Up
Tmem40	15.4168	3.70013e-13	Up
Nagk	-1.02495	3.90277e-13	Down
Bicdl2	2.29377	3.9239e-13	Up
Mycbp2	-1.1908	3.99905e-13	Down
Hvcn1	-2.76681	4.02102e-13	Down
Ankrd1	2.83106	4.03613e-13	Up
AC109737.1	-2.41277	4.0425e-13	Down
Cd101	-2.2935	4.25365e-13	Down
Pld1	-1.49542	4.33813e-13	Down
Npl	-1.81573	4.64679e-13	Down
Uhmk1	-2.14314	4.65651e-13	Down
Rhbdl2	3.30818	5.0507e-13	Up
Alpk1	-1.11894	5.05968e-13	Down
Cd33	-3.03062	5.21181e-13	Down
Cyp1a1	13.2921	5.452e-13	Up
Cd3e	-2.62994	5.45371e-13	Down
LOC100909964	-4.84594	5.47345e-13	Down
Ppm1m	-0.862739	5.47884e-13	Not sig
Bzw2	1.64532	5.75159e-13	Up
Acta2	3.07127	5.79467e-13	Up
Clec5a	-3.52853	6.02852e-13	Down
Tm6sf1	-1.29826	6.03815e-13	Down
Chrnb1	2.97481	6.06805e-13	Up
Oxtr	4.1538	6.10274e-13	Up
Fgf7	-1.96735	6.21886e-13	Down
Tenm4	2.66556	6.43506e-13	Up
Elmo3	1.97678	6.44063e-13	Up
Apcdd1l	3.29794	6.56186e-13	Up
Mpp7	2.17398	6.6701e-13	Up
Fras1	3.15709	6.78868e-13	Up
Trpc5	7.11505	6.82218e-13	Up
Tbc1d10c	-2.27845	6.93247e-13	Down
LOC100909879	-5.79644	7.17484e-13	Down
AC118957.1	5.63758	7.30953e-13	Up
Pld3	-3.15984	7.73763e-13	Down
Snph	4.31141	7.9788e-13	Up
LOC100910669	-3.89618	8.15198e-13	Down
Btc	4.44316	8.21537e-13	Up
Cpne5	4.07564	8.4245e-13	Up
Chrna5	13.0798	8.51538e-13	Up
Agpat4	1.21211	8.5796e-13	Up
Fut2	4.60382	9.13444e-13	Up
Cgnl1	2.30134	9.21929e-13	Up
Trpv2	-3.23004	9.30626e-13	Down
Oplah	-2.82467	9.44231e-13	Down
Cited4	5.1697	9.48953e-13	Up
Adamts8	4.13048	9.53276e-13	Up
Spic	-4.31542	9.61722e-13	Down
Lhfpl1	3.42706	9.67767e-13	Up
Lpgat1	-0.653594	9.81611e-13	Not sig
Enkur	4.74287	1.12522e-12	Up
Rnase6	-3.17879	1.18298e-12	Down
Cd44	-2.21429	1.20543e-12	Down
Ripk3	-1.60898	1.22948e-12	Down
Epb41l2	-0.887182	1.28505e-12	Not sig
Efcc1	3.58254	1.32156e-12	Up
Cd3g	-3.7487	1.32399e-12	Down
Gngt2	-2.32664	1.38126e-12	Down
Agtr2	5.8005	1.40174e-12	Up
Me2	-0.733795	1.46541e-12	Not sig
Fam3b	4.85547	1.50601e-12	Up
Cavin2	1.96479	1.60689e-12	Up
Rap1b	-0.980092	1.61673e-12	Not sig
Cmtm8	2.12667	1.62218e-12	Up
AABR07062170.1	-4.30537	1.62498e-12	Down
Arhgap44	2.38762	1.63006e-12	Up
Zfp612	1.33153	1.68841e-12	Up
AC128059.5	15.462	1.78882e-12	Up
Adcy1	4.77435	1.85213e-12	Up
Psap	-2.13523	1.86014e-12	Down
Pdia5	-3.6094	1.88047e-12	Down
Gvin1	-3.01966	1.88514e-12	Down
Stk17b	-1.93724	1.9399e-12	Down
Nin	-1.20979	1.96772e-12	Down
Klhl14	13.0258	1.9744e-12	Up
Bin2	-2.5537	1.98323e-12	Down
Wdr72	7.13414	2.10325e-12	Up
Rgs14	-2.14592	2.13033e-12	Down
Cd74	-2.39542	2.15475e-12	Down
Elf4	-1.28032	2.19118e-12	Down
Itm2a	-2.30713	2.24302e-12	Down
Shroom2	1.848	2.25366e-12	Up
AABR07030603.1	-2.29233	2.32276e-12	Down
Smpdl3a	-2.83977	2.42287e-12	Down
Rgs22	3.46639	2.52177e-12	Up
Bst1	-3.71437	2.58365e-12	Down
Wdr6	1.95345	2.63744e-12	Up
Cldn16	12.5585	2.67042e-12	Up
Ncr1	-3.60348	2.72347e-12	Down
Hyal4	5.72535	2.72898e-12	Up
Slc26a2	-2.50551	2.73177e-12	Down
Fcho2	-1.08594	2.9448e-12	Down
Mmp8	-5.69985	3.02815e-12	Down
Ptgir	-2.34528	3.07336e-12	Down
Ptprj	-1.85774	3.08209e-12	Down
Evi2b	-3.66678	3.08565e-12	Down
Pf4	-2.90001	3.12626e-12	Down
Adam12	-3.84288	3.14094e-12	Down
Primpol	-1.30314	3.18193e-12	Down
LOC680875	13.008	3.18423e-12	Up
Inhbb	3.80721	3.28652e-12	Up
RGD1310935	15.7428	3.33201e-12	Up
Kmt5a	1.20846	3.34968e-12	Up
Gnl3l	1.07283	3.41371e-12	Up
Marveld2	3.44486	3.54975e-12	Up
Ly49si2	-3.88441	3.55881e-12	Down
Apcdd1	2.92048	3.61026e-12	Up
Pygb	1.54345	3.63712e-12	Up
Pak1	-1.55812	3.81498e-12	Down
B4galt1	1.25757	3.89364e-12	Up
Noxo1	7.51958	3.9371e-12	Up
Kcnab1	2.29407	4.03814e-12	Up
Ptx3	-5.25946	4.05113e-12	Down
Calcrl	-0.906376	4.15032e-12	Not sig
Chodl	6.28462	4.17789e-12	Up
Smoc1	3.82236	4.29257e-12	Up
Loxl1	-1.89743	4.40028e-12	Down
Chst1	-2.20903	4.43535e-12	Down
Cyp11b3	-13.2476	4.44692e-12	Down
Rubcnl	-1.14515	4.45299e-12	Down
Cend1	4.22877	4.62479e-12	Up
Evi2a	-3.07783	4.65766e-12	Down
Dtna	3.8839	4.74329e-12	Up
Cd69	-2.46487	4.86811e-12	Down
Col5a3	-3.10367	4.98197e-12	Down
Hand2	4.90903	5.03672e-12	Up
Pir	1.46597	5.06899e-12	Up
Napsa	-3.62247	5.09384e-12	Down
AABR07060872.1	-4.66794	5.09608e-12	Down
Anxa6	0.880002	5.18676e-12	Not sig
Dipk1a	-1.53555	5.23211e-12	Down
Greb1	3.92464	5.34571e-12	Up
Cd180	-2.9817	5.4246e-12	Down
Slit3	-1.34228	5.5199e-12	Down
Grk3	-2.66655	5.64547e-12	Down
Optc	2.00752	5.96345e-12	Up
Trem2	-4.53821	6.05083e-12	Down
LOC102546864	-2.66609	6.07309e-12	Down
Eml1	1.69409	6.10542e-12	Up
Pgap1	-1.46915	6.13876e-12	Down
Grina	-0.957857	6.39537e-12	Not sig
Tp53bp2	1.41899	6.48532e-12	Up
Pik3r6	-1.35385	6.55458e-12	Down
Alkal2	14.4438	6.58003e-12	Up
AABR07005844.1	6.51447	6.6417e-12	Up
Grin3a	12.6807	6.65025e-12	Up
Pgr	4.2313	6.76664e-12	Up
Snx5	-1.1307	6.85002e-12	Down
Tgfb1	-1.8074	7.23212e-12	Down
Itsn2	-0.908161	7.3438e-12	Not sig
Mical1	-1.79142	7.60086e-12	Down
Tmem104	-1.0872	7.6495e-12	Down
AABR07006142.1	-14.6074	7.97397e-12	Down
Fgfr4	2.26872	8.10211e-12	Up
Epb41l5	1.95639	8.20652e-12	Up
Tmod1	2.6152	8.28521e-12	Up
Gid4	1.2553	8.30625e-12	Up
Reg3g	16.4241	8.31766e-12	Up
Unc93a	13.7596	8.59703e-12	Up
Clca1	6.75336	8.68003e-12	Up
Acsbg1	5.2431	8.88109e-12	Up
Lims2	1.71792	8.93396e-12	Up
Syde2	2.30914	9.15747e-12	Up
LOC360919	4.38311	9.35375e-12	Up
Arhgap27	-1.08264	9.38283e-12	Down
Ugcg	-1.94279	9.43815e-12	Down
Olr63	-1.61723	9.79751e-12	Down
Cd27	-2.54973	9.87008e-12	Down
Kcnk13	-2.70243	9.9741e-12	Down
Milr1	-4.05696	1.00564e-11	Down
Npy4r	5.21302	1.02472e-11	Up
Mbtd1	-1.04491	1.04028e-11	Down
Tmem170b	-2.36527	1.04227e-11	Down
Gmfb	-0.960719	1.07159e-11	Not sig
Nxt1	1.2437	1.09629e-11	Up
Tbk1	-0.859714	1.10078e-11	Not sig
Dusp2	-3.52667	1.10145e-11	Down
Gdf7	7.11027	1.13846e-11	Up
Ccdc91	1.11555	1.14183e-11	Up
Spaca4	5.56876	1.17091e-11	Up
Angptl1	4.71614	1.17344e-11	Up
Grik1	12.5212	1.1885e-11	Up
Stmn2	-12.8723	1.20985e-11	Down
Ppp2r2b	3.49409	1.27649e-11	Up
Rbpjl	3.05456	1.29684e-11	Up
Muc20	6.098	1.31539e-11	Up
RGD1563400	-3.53166	1.31688e-11	Down
Krtcap3	4.0094	1.31695e-11	Up
Tgfb1i1	2.05252	1.3271e-11	Up
AABR07059308.1	-6.19206	1.3346e-11	Down
Tjp3	2.98636	1.34191e-11	Up
Tnfrsf1b	-2.93312	1.37683e-11	Down
Bcl2l11	-1.30319	1.38823e-11	Down
Inpp5d	-1.59471	1.40327e-11	Down
Apoe	-2.00271	1.44565e-11	Down
Gnpda1	-1.66341	1.44792e-11	Down
Svep1	-2.47294	1.47674e-11	Down
Pltp	-2.69186	1.52418e-11	Down
Fam214a	1.79291	1.52801e-11	Up
Capn8	6.14631	1.53886e-11	Up
Msx2	5.91207	1.56574e-11	Up
Ilk	1.04853	1.59583e-11	Up
Stk10	-1.10513	1.6588e-11	Down
Cnpy1	14.7546	1.67318e-11	Up
C1qb	-2.70329	1.68919e-11	Down
Ctla4	-4.22856	1.8824e-11	Down
Dtx3	1.41993	1.92885e-11	Up
Wfs1	1.84545	1.94839e-11	Up
Ankrd34a	2.69137	1.98499e-11	Up
Myh4	-4.1172	1.98899e-11	Down
Arhgap40	13.2014	2.05166e-11	Up
Pinlyp	6.79868	2.0628e-11	Up
Cnpy3	-1.22441	2.14699e-11	Down
Ca11	1.59789	2.15364e-11	Up
Ccdc3	3.52342	2.18422e-11	Up
Dennd5a	-0.610347	2.19221e-11	Not sig
Sdf2l1	-1.51611	2.19768e-11	Down
Fgd4	-1.36784	2.24732e-11	Down
P2ry6	-2.23309	2.27907e-11	Down
Rab11fip3	1.09207	2.44422e-11	Up
Cfp	-3.56761	2.47568e-11	Down
Kndc1	12.9804	2.49848e-11	Up
Cebpe	-3.73037	2.50023e-11	Down
Kcnn4	-3.19669	2.5331e-11	Down
Vegfd	-2.44125	2.61628e-11	Down
C6	-5.76044	2.70768e-11	Down
Hpgd	-1.83053	2.71111e-11	Down
Glrb	6.15478	2.77289e-11	Up
Sh3bgrl3	-1.75636	2.77597e-11	Down
RGD1560455	-4.29522	2.78943e-11	Down
Vopp1	1.71073	2.81726e-11	Up
Ate1	1.08664	2.83445e-11	Up
Hipk2	-0.834984	2.85081e-11	Not sig
Trim30c	-3.92176	2.93085e-11	Down
Olr292	-13.4434	2.96537e-11	Down
AABR07011057.2	4.01411	3.00212e-11	Up
Tcirg1	-2.12829	3.03262e-11	Down
Ifngr2	-1.42838	3.09959e-11	Down
Tmem150b	-3.06316	3.13238e-11	Down
Lipm	4.22841	3.15822e-11	Up
Xk	2.85315	3.20705e-11	Up
Zfp703	1.4433	3.2186e-11	Up
Arpc4	-1.32907	3.24153e-11	Down
Homez	1.78385	3.2658e-11	Up
Svil	1.31177	3.27273e-11	Up
Dnajb4	1.28325	3.28985e-11	Up
Ptgds	14.3623	3.36919e-11	Up
Mgat4a	-1.65958	3.42369e-11	Down
Spp1	-5.21606	3.53468e-11	Down
Nop2	0.857321	3.59333e-11	Not sig
Galns	-1.34488	3.66982e-11	Down
Tspan33	3.52823	3.73718e-11	Up
Micu3	1.57235	3.74735e-11	Up
Glul	-2.44053	3.76899e-11	Down
Hnf4g	12.4154	3.88089e-11	Up
Stbd1	2.49815	3.9258e-11	Up
Tom1l2	1.92669	3.95897e-11	Up
Cotl1	-2.05927	3.99838e-11	Down
Paqr7	-1.72132	4.05546e-11	Down
Cd3d	-3.65786	4.33504e-11	Down
Stxbp6	2.35575	4.38062e-11	Up
Ms4a1	-6.4052	4.41544e-11	Down
Mgmt	-2.24243	4.56509e-11	Down
Faim2	12.2998	4.64464e-11	Up
Asah1	-1.37221	4.65225e-11	Down
Stambpl1	-1.34655	4.77719e-11	Down
Wasf1	2.9474	4.86039e-11	Up
Scube1	3.86498	4.89342e-11	Up
Mtss1	-1.84037	4.98525e-11	Down
Myo9b	-0.966115	4.99287e-11	Not sig
Klrc2	-1.87824	5.02742e-11	Down
AABR07065651.4	-16.8712	5.03029e-11	Down
Dapp1	-1.81888	5.13196e-11	Down
Sbspon	4.238	5.22962e-11	Up
Meis1	1.98432	5.26407e-11	Up
Bmper	-2.4481	5.26662e-11	Down
Alox15b	14.3871	5.31398e-11	Up
Nell1	12.2402	5.34025e-11	Up
Tmem71	-2.87395	5.36691e-11	Down
Tgm7	7.03739	5.37181e-11	Up
Fxyd3	6.25251	5.38416e-11	Up
Cacna1c	2.76068	5.46032e-11	Up
Gpr137b	-2.8007	5.65887e-11	Down
Slc66a3	-1.27724	5.74008e-11	Down
Prnp	1.69622	5.79039e-11	Up
Stxbp5	-1.29917	6.2055e-11	Down
Ovol2	5.60815	6.33386e-11	Up
AABR07003235.1	-3.51699	6.40145e-11	Down
Fbln2	-4.23869	6.44408e-11	Down
Atp1b3	1.48118	6.88195e-11	Up
AABR07034730.2	-6.55369	7.08511e-11	Down
Tmc8	-1.81709	7.10715e-11	Down
Myom1	4.17803	7.1854e-11	Up
Plcl2	-1.30307	7.36471e-11	Down
LOC100910636	-2.70553	7.42799e-11	Down
Trim59	-0.943943	7.74138e-11	Not sig
Iars1	1.16218	7.78319e-11	Up
Syt1	4.18961	7.90146e-11	Up
Ighm	-3.86413	7.93211e-11	Down
Soat1	-1.67895	7.97478e-11	Down
Mab21l3	5.00243	8.0334e-11	Up
Asap1	-1.12423	8.12539e-11	Down
AABR07034730.3	-16.5286	8.51858e-11	Down
Rhox5	-2.70728	8.55008e-11	Down
Lat2	-3.25203	8.66894e-11	Down
Tnnt1	-2.67361	8.68497e-11	Down
Vsnl1	3.64954	8.76868e-11	Up
Adam8	-3.91742	8.83473e-11	Down
Klhl34	5.34996	9.2171e-11	Up
Psd4	-1.91025	9.33176e-11	Down
Reep2	3.23618	9.5592e-11	Up
Olr1587	-3.18851	9.64705e-11	Down
Inmt	4.26662	9.69654e-11	Up
Plxnc1	-2.91553	9.75902e-11	Down
Afp	7.33205	9.84706e-11	Up
C1qc	-2.26377	9.88543e-11	Down
Aqp1	1.74072	1.00851e-10	Up
LOC103689925	1.94874	1.01807e-10	Up
Clec4e	-6.18017	1.04693e-10	Down
Wscd2	2.83271	1.05705e-10	Up
Camp	-15.8762	1.07232e-10	Down
Tmem63c	4.29974	1.08557e-10	Up
Pnpla7	-1.37618	1.09347e-10	Down
Clec9a	-1.48906	1.16062e-10	Down
Erbb2	2.28543	1.16772e-10	Up
Kitlg	-1.26632	1.17922e-10	Down
Ms4a6a	-2.7868	1.18404e-10	Down
Cr2	-6.52297	1.24271e-10	Down
LOC108348101	2.41903	1.24602e-10	Up
Slc9a7	-3.08867	1.25826e-10	Down
Akna	-1.97952	1.32829e-10	Down
Arhgef1	-0.648624	1.38961e-10	Not sig
LOC100911486	-2.17446	1.39149e-10	Down
Hoxb8	3.22449	1.39634e-10	Up
Ttyh1	1.98504	1.39758e-10	Up
Tmem268	-1.79103	1.43708e-10	Down
Arhgap15	-2.36675	1.43949e-10	Down
Pla2g7	-2.9337	1.45349e-10	Down
Synj1	-1.36492	1.49793e-10	Down
Tmem213	15.4423	1.5115e-10	Up
Sfn	3.69387	1.52836e-10	Up
LOC103690173	2.66409	1.58876e-10	Up
Ca13	-2.36746	1.62804e-10	Down
Icam1	-1.68701	1.64812e-10	Down
Kank2	1.66033	1.68465e-10	Up
Sema5a	2.50884	1.77139e-10	Up
Ccdc106	1.99911	1.77514e-10	Up
LOC312273	-13.8251	1.78472e-10	Down
AABR07065688.1	-15.2504	1.78472e-10	Down
Sfmbt2	-2.46446	1.84548e-10	Down
Atxn3	-0.702906	1.87768e-10	Not sig
Tut7	-0.998245	1.87902e-10	Not sig
AABR07017902.1	-2.38024	1.88945e-10	Down
Nudt10	4.10079	1.91447e-10	Up
NEWGENE_620180	-0.928015	1.91833e-10	Not sig
Sh3rf2	3.48845	1.96751e-10	Up
Cd300e	-3.56976	1.97336e-10	Down
Eps15	-0.774024	1.97908e-10	Not sig
Tanc2	-1.42711	2.02002e-10	Down
Ifnar1	-1.18046	2.04815e-10	Down
Lypd3	4.23155	2.07396e-10	Up
Nfasc	4.78554	2.09422e-10	Up
Sh3bp2	-1.64575	2.13529e-10	Down
Pik3r3	1.49113	2.14564e-10	Up
Acp2	-1.19955	2.20302e-10	Down
Cert1	-0.879207	2.21301e-10	Not sig
Schip1	2.3566	2.26335e-10	Up
Ccdc50	-1.52509	2.36154e-10	Down
AABR07065693.3	-15.2145	2.3755e-10	Down
Tm4sf19	-5.74907	2.3787e-10	Down
Fam124a	3.07917	2.38893e-10	Up
Fam189a2	4.05298	2.47494e-10	Up
Sh2d3c	-1.2582	2.51487e-10	Down
Myh9	-0.855985	2.52615e-10	Not sig
Mmp19	-2.0078	2.5434e-10	Down
Irak3	-2.60658	2.55523e-10	Down
Rsad2	-3.10728	2.5768e-10	Down
Cmtm7	-1.63287	2.59327e-10	Down
LOC100362384	-2.45601	2.61313e-10	Down
Bpifc	7.88745	2.63109e-10	Up
RGD1561730	-4.38961	2.77646e-10	Down
Ttbk1	10.8119	2.885e-10	Up
Gpr18	-2.2972	2.94687e-10	Down
Vash1	-1.07776	2.97008e-10	Down
Celf2	-1.43623	2.97978e-10	Down
Wdr91	-1.7452	3.08072e-10	Down
AABR07051533.2	-7.38555	3.1173e-10	Down
Dpp7	-1.44611	3.12096e-10	Down
Dpysl2	-1.20485	3.1473e-10	Down
LOC100912399	-1.02714	3.26943e-10	Down
Lrrc66	4.13427	3.28642e-10	Up
Ap1b1	-0.818535	3.30579e-10	Not sig
Paqr5	2.34209	3.33811e-10	Up
Fbxo32	2.70477	3.3497e-10	Up
Ctsb	-1.92284	3.37154e-10	Down
Orai2	-1.95117	3.37713e-10	Down
Cfap99	-3.02247	3.40403e-10	Down
Ddit4l2	3.48359	3.42899e-10	Up
Lrig1	1.91183	3.45427e-10	Up
Fat2	5.24247	3.46483e-10	Up
Rps6ka6	3.69741	3.51585e-10	Up
Ctsf	-1.42877	3.61266e-10	Down
Prr5l	-1.83419	3.73e-10	Down
Fam83b	5.71923	3.74699e-10	Up
Fmnl3	-1.26882	3.75567e-10	Down
Prg4	-5.02587	3.79693e-10	Down
P4ha3	-4.90017	3.84747e-10	Down
Adap1	-1.11222	3.93624e-10	Down
Cblb	-1.22618	4.0531e-10	Down
Bmerb1	13.8171	4.05708e-10	Up
Mgam	-12.1587	4.09279e-10	Down
Hoxa11	2.85502	4.12019e-10	Up
Atp8b3	6.01477	4.1214e-10	Up
Senp5	-0.98835	4.2635e-10	Not sig
Entpd3	12.3935	4.26955e-10	Up
Stap1	-3.20082	4.35551e-10	Down
Col8a1	-3.16297	4.38431e-10	Down
Rapgef6	-1.34551	4.42185e-10	Down
AABR07060886.1	-11.573	4.5266e-10	Down
Sptlc3	10.9117	4.77303e-10	Up
Fth1	-2.20391	4.88369e-10	Down
Mcemp1	-5.45276	4.90734e-10	Down
Fam107b	-1.15176	5.01994e-10	Down
Asphd2	5.18351	5.04427e-10	Up
Anpep	-2.86095	5.06448e-10	Down
Klhl7	1.1882	5.11846e-10	Up
Syt6	5.82231	5.26718e-10	Up
E2f2	-1.55438	5.27307e-10	Down
Lamb2	1.83214	5.36466e-10	Up
Cdh5	-0.848811	5.47641e-10	Not sig
Pdgfrb	-0.82783	5.52349e-10	Not sig
Ifne	6.37163	5.59936e-10	Up
Wrn	-0.965439	5.62733e-10	Not sig
Rnf43	2.90488	5.78801e-10	Up
Spint2	2.14892	5.8385e-10	Up
Fes	-1.53257	5.89897e-10	Down
AABR07012291.2	8.23108	5.90223e-10	Up
Sh2d1b	-3.4584	5.96015e-10	Down
Npc2	-1.41442	5.98828e-10	Down
AABR07065699.3	-17.3444	5.99739e-10	Down
Sucla2	0.868024	6.0079e-10	Not sig
Cmtm6	-0.763816	6.28132e-10	Not sig
Ccr7	-3.26623	6.51761e-10	Down
Aldh2	1.89103	6.57087e-10	Up
Strip2	-2.60729	6.6149e-10	Down
Htr4	6.60115	6.62075e-10	Up
Slc43a2	-1.04612	6.83533e-10	Down
Mob1a	-0.680952	6.98256e-10	Not sig
Cdk14	-1.00494	7.00001e-10	Down
Clec2d2	-2.58795	7.01274e-10	Down
Zfp574	1.27413	7.05168e-10	Up
G3bp1	0.982536	7.12182e-10	Not sig
Sorbs1	2.14907	7.25913e-10	Up
Bmp8b	13.6685	7.32562e-10	Up
Itga6	1.28398	7.3603e-10	Up
Nppc	5.47138	7.45204e-10	Up
Mast3	-1.03758	7.53303e-10	Down
Cdh1	4.39888	7.53529e-10	Up
Sh2b3	-1.13596	7.57673e-10	Down
Reep1	2.86206	7.63656e-10	Up
Pank1	2.03257	7.66563e-10	Up
Fcna	-4.30702	7.67799e-10	Down
Adamts1	1.98777	7.75597e-10	Up
AABR07012291.1	6.8685	7.79195e-10	Up
Dok1	-1.06108	7.98416e-10	Down
Plau	-2.15153	8.2831e-10	Down
Cops3	0.894038	8.29926e-10	Not sig
Atl1	1.55139	8.3113e-10	Up
Pcsk6	2.60789	8.35587e-10	Up
Bmp2k	-1.12868	8.39922e-10	Down
Yap1	1.3429	8.47667e-10	Up
Spock2	3.19259	8.51308e-10	Up
Get1	1.66422	8.66853e-10	Up
Ptch1	2.00175	8.81677e-10	Up
Myh15	11.1245	9.13664e-10	Up
Kcnj12	3.12106	9.47379e-10	Up
Nptx1	5.04056	9.6233e-10	Up
AABR07065714.1	-15.5379	9.71089e-10	Down
Strbp	1.18805	9.8951e-10	Up
Tmem50b	1.74935	9.92285e-10	Up
AABR07065750.1	-14.5633	1.00992e-09	Down
Trmt9b	2.78772	1.01962e-09	Up
Noxa1	7.48418	1.03609e-09	Up
Agap2	2.04878	1.03707e-09	Up
Foxa1	12.8517	1.04279e-09	Up
Adgre5	-1.06384	1.06824e-09	Down
Twsg1	1.63712	1.07513e-09	Up
Slc16a14	3.54196	1.07894e-09	Up
Ctsa	-2.17401	1.11796e-09	Down
Cd244	-2.41999	1.12095e-09	Down
Rsph9	2.50863	1.12165e-09	Up
AABR07030773.1	-14.2978	1.14108e-09	Down
Dynll2	1.23837	1.15756e-09	Up
Gria3	-1.91711	1.16293e-09	Down
Stard8	-1.54527	1.16616e-09	Down
Abcg1	-2.53161	1.17094e-09	Down
Tmem86a	-2.82801	1.17223e-09	Down
Gjb1	4.94934	1.1972e-09	Up
AABR07030903.1	-1.7632	1.20807e-09	Down
Slc38a9	-1.36883	1.21075e-09	Down
Gjb4	4.10195	1.21403e-09	Up
Pdlim4	1.2585	1.22732e-09	Up
Hs6st1	-1.39197	1.23316e-09	Down
Cdh10	-11.1088	1.23694e-09	Down
Snx10	-1.1718	1.24339e-09	Down
Cd72	-4.02662	1.24407e-09	Down
Pstpip2	-2.38691	1.24706e-09	Down
Rnf144b	-1.54309	1.25602e-09	Down
Elmod1	12.0831	1.26017e-09	Up
Clcn2	2.50047	1.26868e-09	Up
Tmprss13	12.6989	1.27152e-09	Up
AABR07013464.1	12.3632	1.28715e-09	Up
Bcap29	1.07733	1.30684e-09	Up
Atp6v0b	-1.46569	1.31829e-09	Down
Vat1l	-4.92607	1.32121e-09	Down
AABR07057423.1	2.56429	1.33419e-09	Up
Il1b	-5.72164	1.36642e-09	Down
Gnaz	3.86735	1.37531e-09	Up
Mfsd1	-1.21523	1.39107e-09	Down
LOC102551340	-0.97508	1.39897e-09	Not sig
Pycard	-2.23672	1.40834e-09	Down
Afap1l1	-0.660819	1.42175e-09	Not sig
Med13	-1.01125	1.42246e-09	Down
Nrros	-2.41789	1.43171e-09	Down
Col4a1	-1.19712	1.44622e-09	Down
Dglucy	-1.23022	1.47657e-09	Down
Gcgr	-4.85488	1.49393e-09	Down
AABR07065651.1	-15.9714	1.50174e-09	Down
Iqcb1	1.06293	1.51096e-09	Up
Atp1a3	-4.87623	1.5149e-09	Down
Fxyd5	-1.57906	1.52516e-09	Down
Ppp2r2c	5.70449	1.57752e-09	Up
Calhm5	-1.42097	1.59041e-09	Down
Dnmt3a	-1.42387	1.60583e-09	Down
Cln8	-1.19436	1.62027e-09	Down
ENSRNOG00000020618	-12.6256	1.62408e-09	Down
AABR07054614.1	2.98788	1.63456e-09	Up
Fads2	2.48716	1.65436e-09	Up
Ebf2	-4.65533	1.67728e-09	Down
Il1r2	-6.16252	1.70169e-09	Down
Mdm4	-1.45275	1.79518e-09	Down
Arl4d	3.63015	1.83413e-09	Up
Lipf	5.89514	1.93145e-09	Up
Slc39a8	-1.04457	1.96252e-09	Down
Il2ra	-5.02878	1.97119e-09	Down
Rassf4	-4.33342	1.97901e-09	Down
Il18rap	-4.11674	1.98789e-09	Down
Kif19	5.18966	2.05272e-09	Up
Lilrc2	-4.89391	2.06872e-09	Down
LOC690045	-4.49249	2.09089e-09	Down
Nfyb	0.983593	2.16856e-09	Not sig
Tpcn2	1.60538	2.18977e-09	Up
AC098959.1	-13.5819	2.23791e-09	Down
Rasgrp4	-3.08163	2.24419e-09	Down
LOC103694381	-3.34498	2.26077e-09	Down
Ttyh2	-2.79943	2.28983e-09	Down
Kcnq2	11.4578	2.35966e-09	Up
Pou6f1	1.39582	2.36278e-09	Up
Slc12a9	-1.13257	2.37009e-09	Down
Slc4a3	1.87895	2.37253e-09	Up
Ror1	1.24507	2.37412e-09	Up
Dnase1l1	-0.981472	2.37977e-09	Not sig
Tmem156	-3.46014	2.41894e-09	Down
Rftn1	-1.67449	2.44591e-09	Down
Rprm	4.31101	2.49076e-09	Up
Cd163	-3.81226	2.49961e-09	Down
Rnf34	1.11235	2.52927e-09	Up
Klra2	-2.79747	2.53518e-09	Down
LOC100360087	-2.40442	2.54071e-09	Down
Amt	1.87177	2.59988e-09	Up
Sla2	-2.28764	2.63074e-09	Down
Ctsd	-3.54624	2.63457e-09	Down
Prss22	7.02813	2.63844e-09	Up
Prdm6	3.46942	2.66479e-09	Up
Sh3gl3	3.15642	2.73434e-09	Up
Arhgef4	3.26299	2.76464e-09	Up
Prorp	1.38473	2.77467e-09	Up
Prrt2	1.60929	2.77677e-09	Up
LOC108348128	2.55384	2.79162e-09	Up
Depp1	-2.77968	2.79613e-09	Down
Tbc1d23	-0.599142	2.80792e-09	Not sig
Rai1	1.38822	2.83525e-09	Up
Tnfrsf8	-3.59926	2.8558e-09	Down
Nrg2	3.39033	2.90373e-09	Up
Bcl6b	-1.25381	2.9153e-09	Down
LOC100910371	-7.66266	3.00358e-09	Down
Mrgprx2	-6.22503	3.02828e-09	Down
Rph3al	2.21197	3.03035e-09	Up
Pfkm	1.39046	3.07989e-09	Up
LOC500331	12.094	3.09313e-09	Up
Klhl21	1.3532	3.09853e-09	Up
Armc3	-2.98055	3.09949e-09	Down
Unc119	-1.41856	3.11496e-09	Down
Gcsh	1.38437	3.12647e-09	Up
Cnot6l	-0.632588	3.17345e-09	Not sig
Pcnx2	4.03904	3.28136e-09	Up
Ccdc170	2.37585	3.29151e-09	Up
Gpr37l1	6.39694	3.3094e-09	Up
AC125757.1	4.26883	3.36816e-09	Up
Clec4a	-3.86168	3.38399e-09	Down
Bdkrb2	2.20485	3.40579e-09	Up
AABR07071838.1	-2.85321	3.40662e-09	Down
Lct	7.05931	3.50314e-09	Up
Pla2g15	-2.71129	3.57395e-09	Down
Cd226	-2.09663	3.64686e-09	Down
Dalrd3	0.989171	3.67048e-09	Not sig
Trim63	3.36223	3.67405e-09	Up
Inpp4b	-2.73303	3.7057e-09	Down
Kctd15	2.32771	3.72155e-09	Up
Dok4	0.965848	3.77495e-09	Not sig
Grn	-1.89067	3.92284e-09	Down
Plcg2	-1.41564	3.97583e-09	Down
Stra6	4.66254	3.99023e-09	Up
Marveld3	5.41264	4.00875e-09	Up
Marcks	-1.55109	4.04158e-09	Down
Glipr1	-1.57988	4.04268e-09	Down
Neto1	11.6869	4.05652e-09	Up
Idh3a	1.05136	4.06197e-09	Up
Cyp2d3	-3.01991	4.10769e-09	Down
RGD1563917	-2.9883	4.13073e-09	Down
Hoxd9	2.85601	4.13558e-09	Up
Taldo1	-1.33293	4.25294e-09	Down
Trem3	-5.35215	4.25539e-09	Down
Kctd17	1.6414	4.25613e-09	Up
Zer1	0.90714	4.43527e-09	Not sig
LOC684871	1.99791	4.43946e-09	Up
Plk5	2.79515	4.56099e-09	Up
Tbx10	2.20845	4.64044e-09	Up
Ppp1r9a	4.95172	4.68043e-09	Up
Gsap	-2.23301	4.85131e-09	Down
Atp2b3	11.125	4.8566e-09	Up
Steap3	-1.67916	4.90316e-09	Down
Cand2	1.53118	4.97044e-09	Up
Nuak2	-1.78037	4.99828e-09	Down
Kcnj2	-2.566	5.19933e-09	Down
Adamts15	-1.13691	5.2439e-09	Down
Tf	-2.4361	5.24704e-09	Down
Picalm	-0.940502	5.30751e-09	Not sig
Lat	-1.94596	5.34803e-09	Down
LOC100364500	-3.33757	5.36374e-09	Down
Grap	-1.37124	5.37e-09	Down
Synpr	13.2817	5.40385e-09	Up
Cd7	-1.40344	5.41065e-09	Down
Tmod2	3.65383	5.46191e-09	Up
Triobp	1.21394	5.49395e-09	Up
Pemt	2.98413	5.57152e-09	Up
Ptger2	-2.15703	5.59528e-09	Down
LOC497796	-4.00612	5.65129e-09	Down
Map3k11	-0.739124	5.67005e-09	Not sig
LOC102550598	5.69325	5.6789e-09	Up
Cybc1	-1.07312	5.7075e-09	Down
Lima1	-0.716846	5.82712e-09	Not sig
Tpm1	3.06967	5.94746e-09	Up
Papss2	-1.04492	6.00641e-09	Down
Dab2ip	0.952661	6.13829e-09	Not sig
Map10	1.69359	6.18447e-09	Up
Porcn	1.57089	6.20299e-09	Up
Sh2d1b2	-14.1962	6.23575e-09	Down
Vmp1	-1.18911	6.33003e-09	Down
Xiap	-1.76065	6.44307e-09	Down
Klf5	3.37293	6.5412e-09	Up
LOC690813	-5.91716	6.55246e-09	Down
Cd83	-3.47353	6.57795e-09	Down
RGD1564854	13.3042	6.70254e-09	Up
Fcrl2	-2.96846	6.74752e-09	Down
Gpc6	-2.63333	6.77794e-09	Down
Wfdc1	2.55049	6.79196e-09	Up
Ifit1bl	-4.14298	6.95641e-09	Down
Acot7	-1.26428	6.99382e-09	Down
Fut9	12.694	7.15323e-09	Up
Stom	-2.02519	7.23273e-09	Down
Lpcat2	-1.93767	7.26753e-09	Down
Stum	3.30078	7.27336e-09	Up
Fcgr2b	-2.72405	7.28566e-09	Down
Clec4d	-5.23053	7.29089e-09	Down
Pik3cg	-1.8305	7.48117e-09	Down
Uap1l1	-1.14248	7.59882e-09	Down
Map3k8	-2.89493	7.60696e-09	Down
Pick1	1.62009	7.80633e-09	Up
Fam189a1	12.7675	7.80989e-09	Up
Ifih1	-1.51667	7.86745e-09	Down
AABR07006269.1	-2.6093	7.91162e-09	Down
Arrb1	-1.17505	7.93873e-09	Down
Gprc5a	1.48559	7.94773e-09	Up
Scimp	-4.31049	8.13611e-09	Down
Lpar4	-2.5929	8.24387e-09	Down
Gas7	-1.94151	8.38703e-09	Down
LOC100912195	3.86179	8.42946e-09	Up
Ppt1	-1.50973	8.52427e-09	Down
Rimklb	5.51995	8.66691e-09	Up
Myo9a	-1.54192	8.75817e-09	Down
Ccr9	-6.45996	8.81246e-09	Down
Mcoln2	-4.00915	8.81314e-09	Down
Slc37a1	2.1351	9.12396e-09	Up
Necap2	-0.911405	9.15592e-09	Not sig
Sh3rf1	1.76392	9.39739e-09	Up
Parvg	-1.87671	9.45431e-09	Down
Gstm6l	6.94703	9.47404e-09	Up
Npc1l1	-10.9528	9.56372e-09	Down
Podnl1	-5.99959	9.60167e-09	Down
Sspn	1.8726	9.63312e-09	Up
Plaur	-2.84314	9.94993e-09	Down
Enpp5	2.18196	1.00125e-08	Up
Wdr35	1.34548	1.00256e-08	Up
Samd13	-1.97971	1.00523e-08	Down
Cpn1	12.1067	1.00693e-08	Up
Fam49a	-1.60126	1.01541e-08	Down
Vps54	-1.08935	1.01978e-08	Down
RGD1560108	1.07294	1.0221e-08	Up
Nrep	-1.02005	1.03336e-08	Down
Cfap44	-4.37996	1.0658e-08	Down
Vps13d	-0.793449	1.06623e-08	Not sig
Tacr3	12.2009	1.07158e-08	Up
Wdr60	1.19513	1.07247e-08	Up
Elmo1	-1.18976	1.07603e-08	Down
Smo	1.41888	1.10199e-08	Up
Efhd2	-1.2238	1.10322e-08	Down
Efna2	-2.12772	1.12575e-08	Down
Reg3b	14.4275	1.13189e-08	Up
Ngfr	4.0206	1.1323e-08	Up
Birc2	-1.15419	1.13353e-08	Down
Kcnk6	1.59247	1.1445e-08	Up
Fli1	-1.09126	1.14992e-08	Down
Plk2	1.55499	1.15177e-08	Up
Synj2bp	0.888469	1.15307e-08	Not sig
Tlr9	-2.29514	1.16482e-08	Down
Agps	-1.455	1.16767e-08	Down
Hhex	-1.63201	1.17808e-08	Down
Pla2g2d	-4.23831	1.18561e-08	Down
Cxcl10	-3.94955	1.20144e-08	Down
Bcl9	1.39555	1.20784e-08	Up
Rnf208	2.95633	1.21999e-08	Up
Ptprd	3.13998	1.24057e-08	Up
Tmem18	1.15576	1.24835e-08	Up
Ano3	4.08252	1.25793e-08	Up
C1qtnf6	-2.37045	1.27136e-08	Down
RGD1559459	5.34855	1.28052e-08	Up
Tgm1	-4.47116	1.28871e-08	Down
Clspn	-1.57911	1.30258e-08	Down
LOC102552651	16.0343	1.30989e-08	Up
Csnk1a1	0.909399	1.3241e-08	Not sig
Gucy2f	-7.55705	1.3472e-08	Down
Tmem54	5.37934	1.37055e-08	Up
Lrp1	-1.19757	1.37199e-08	Down
Edn3	12.6907	1.38486e-08	Up
Tnfaip6	3.43537	1.46248e-08	Up
Tlr2	-2.81992	1.49173e-08	Down
Adgrb2	2.66226	1.55024e-08	Up
Zfp366	-1.12274	1.55225e-08	Down
Ms4a6bl	-2.5353	1.60705e-08	Down
Cd300c2	-2.69508	1.61942e-08	Down
Atp7a	-1.23567	1.62328e-08	Down
Scgb1a1	6.36239	1.62418e-08	Up
Ehd3	-1.99722	1.66276e-08	Down
Hook2	1.46127	1.67728e-08	Up
Npnt	1.73662	1.69091e-08	Up
Dennd4b	-1.11061	1.72604e-08	Down
AABR07069466.1	2.79177	1.72933e-08	Up
Mamdc2	2.88181	1.75072e-08	Up
Mid2	1.35901	1.77821e-08	Up
Itk	-2.01789	1.79838e-08	Down
Nfe2	-4.03408	1.81782e-08	Down
LOC100362344	4.8837	1.82116e-08	Up
Sema3d	-2.7894	1.83565e-08	Down
Agr2	5.5273	1.84815e-08	Up
Itch	-0.725407	1.89234e-08	Not sig
Rtn2	2.39798	1.91851e-08	Up
Cd99l2	2.82514	1.91887e-08	Up
LOC102552659	2.1809	1.92214e-08	Up
Fgfbp1	7.00759	1.92294e-08	Up
Prkcd	-2.24667	1.93055e-08	Down
Tmprss4	4.69612	1.93215e-08	Up
Jazf1	1.9061	1.93996e-08	Up
Cwh43	5.99504	1.97067e-08	Up
Xrcc1	1.60003	1.98709e-08	Up
Gprasp2	1.63821	2.00519e-08	Up
Bicc1	-1.33748	2.00936e-08	Down
Opn3	-1.88102	2.01116e-08	Down
Vill	5.99066	2.03415e-08	Up
Cyba	-1.82933	2.0447e-08	Down
Nlrp12	-7.01205	2.04576e-08	Down
Syne4	2.74893	2.05121e-08	Up
Adgrg5	-2.35743	2.0775e-08	Down
Aqp3	5.44463	2.09699e-08	Up
Ldb3	1.89422	2.12306e-08	Up
Gtf2ird1	1.32184	2.16098e-08	Up
Mfng	-0.856408	2.20965e-08	Not sig
Fbxo21	1.29489	2.21377e-08	Up
Cachd1	2.2523	2.21785e-08	Up
Rnft1	-0.931273	2.24462e-08	Not sig
Il18r1	-2.25999	2.26935e-08	Down
Etnk1	-0.735754	2.30623e-08	Not sig
Camk2g	1.10972	2.31518e-08	Up
Tdo2	-12.8751	2.31907e-08	Down
Atg9b	4.77438	2.32153e-08	Up
Dgkz	-1.24151	2.32779e-08	Down
Gcsam	-2.0261	2.33779e-08	Down
Foxn2	-0.787331	2.33791e-08	Not sig
Mfsd4a	3.54583	2.33817e-08	Up
Trim24	1.05355	2.36246e-08	Up
AABR07027925.2	1.78191	2.38393e-08	Up
Grin1	8.39747	2.41509e-08	Up
Htra2	-0.88501	2.41669e-08	Not sig
Dip2b	-0.841756	2.44032e-08	Not sig
Noct	-0.935664	2.44616e-08	Not sig
Ppp1r16a	1.17301	2.49018e-08	Up
Rragd	1.42534	2.51919e-08	Up
RGD1562136	-0.916715	2.53821e-08	Not sig
AABR07001905.1	2.52497	2.57919e-08	Up
Acy1	1.08518	2.58582e-08	Up
AABR07009931.1	2.61695	2.63952e-08	Up
Atp6v1b2	-1.83941	2.67027e-08	Down
Fer1l4	12.8103	2.69891e-08	Up
LOC100359539	-1.94667	2.70547e-08	Down
Pold2	1.3173	2.7145e-08	Up
Nectin4	3.10542	2.7154e-08	Up
LOC103689978	-0.867667	2.72944e-08	Not sig
Mall	1.66951	2.73484e-08	Up
Cxcr2	-5.36095	2.75408e-08	Down
Eif2ak4	0.980662	2.77864e-08	Not sig
P2rx4	-1.49771	2.83561e-08	Down
Kcnma1	3.96437	2.84231e-08	Up
Stk4	-1.07764	2.84971e-08	Down
Slc2a9	-2.03073	2.85354e-08	Down
AABR07010705.1	1.44922	2.9432e-08	Up
Cbl	-2.31751	2.94327e-08	Down
Znrf2	-0.936579	2.94403e-08	Not sig
Ctnnal1	2.13301	2.95967e-08	Up
Prkci	0.978851	2.96324e-08	Not sig
Ago4	-1.95737	2.97627e-08	Down
Etfbkmt	1.58503	2.97784e-08	Up
Tmem120a	-0.771773	2.9959e-08	Not sig
Ptger3	3.65244	3.03019e-08	Up
Ecel1	11.4676	3.04268e-08	Up
Ltb	-3.20772	3.074e-08	Down
Lix1l	0.880743	3.13303e-08	Not sig
AABR07034729.1	-15.5384	3.1599e-08	Down
AABR07065673.1	-14.0416	3.18573e-08	Down
Pde4c	6.86983	3.28277e-08	Up
Mb21d2	1.74097	3.37883e-08	Up
Smim31	5.20615	3.38298e-08	Up
Tubb3	-2.02447	3.44764e-08	Down
Thtpa	1.02756	3.58092e-08	Up
Asxl2	-1.66519	3.62732e-08	Down
Clec7a	-2.9737	3.65354e-08	Down
Wdr43	0.725795	3.69036e-08	Not sig
Mfsd6	2.37878	3.73253e-08	Up
Mical3	1.47304	3.75028e-08	Up
Ripor2	-2.45338	3.80989e-08	Down
Adamdec1	11.8552	3.82978e-08	Up
Ubash3a	-3.06485	3.90421e-08	Down
Gnai2	-0.579605	3.95515e-08	Not sig
Uhrf2	-0.578266	4.00109e-08	Not sig
Fam92a	1.15071	4.00252e-08	Up
Prr4	13.8727	4.01124e-08	Up
Ftl1	-2.21756	4.0333e-08	Down
Rrm2	-2.1246	4.03705e-08	Down
Gpcpd1	1.18699	4.0508e-08	Up
Gfpt2	-2.34098	4.12422e-08	Down
Tcim	1.80392	4.24824e-08	Up
Kcnj4	11.5353	4.25643e-08	Up
Tdgf1	5.28262	4.26632e-08	Up
Ankdd1b	3.12959	4.29005e-08	Up
Plch2	5.3585	4.31277e-08	Up
Gulo	6.36	4.33845e-08	Up
Cd274	-4.13388	4.34011e-08	Down
Oasl	-2.77168	4.347e-08	Down
Shank1	3.0069	4.38937e-08	Up
Rbp7	-4.82005	4.39446e-08	Down
Nde1	0.775907	4.39506e-08	Not sig
Ocstamp	-5.62448	4.40496e-08	Down
Lrrk2	-1.87453	4.56268e-08	Down
AABR07028902.1	-2.1755	4.56302e-08	Down
Fut4	-1.17576	4.56608e-08	Down
Cxcl9	-4.61592	4.63435e-08	Down
Ccl2	-3.24648	4.66343e-08	Down
Ptk2b	-1.10737	4.72489e-08	Down
AABR07065699.1	-6.63508	4.73221e-08	Down
Sh2d2a	-2.1193	4.75525e-08	Down
Jph4	6.27831	4.79544e-08	Up
Cib2	1.91377	4.83402e-08	Up
Ndufv3	0.951113	4.87939e-08	Not sig
Rbl2	-0.539918	4.89826e-08	Not sig
F10	-3.89058	4.91598e-08	Down
Srpk3	3.4411	4.91665e-08	Up
Gimap5	-0.795951	4.926e-08	Not sig
Capn12	2.9855	4.92927e-08	Up
Lilra5	-3.18878	4.98597e-08	Down
Fam163a	6.34851	4.99233e-08	Up
Spire2	12.0664	5.00126e-08	Up
Myd88	-1.13126	5.02505e-08	Down
Tacr1	2.31821	5.03133e-08	Up
Slc9a9	-1.13827	5.06873e-08	Down
Csf3r	-4.76353	5.10211e-08	Down
S100a4	-2.10003	5.20004e-08	Down
Syne3	-1.60954	5.2932e-08	Down
AABR07065656.3	-15.8978	5.31571e-08	Down
Clasp2	-0.553135	5.34548e-08	Not sig
Slc7a1	1.36135	5.40436e-08	Up
Tdrd3	1.14655	5.4629e-08	Up
Rapgef5	-1.4431	5.49404e-08	Down
Foxc2	-2.66304	5.49433e-08	Down
Slc46a3	-2.81297	5.57426e-08	Down
Acpp	-1.78858	5.58072e-08	Down
Slc25a40	1.36388	5.66687e-08	Up
Rras	1.04858	5.71508e-08	Up
Tacc1	1.12867	5.74582e-08	Up
St18	-3.04132	5.79248e-08	Down
Oaf	-0.832356	5.84406e-08	Not sig
Capza1	-0.538219	5.86179e-08	Not sig
Sult1b1	13.1044	5.86448e-08	Up
Nras	-0.973767	5.87282e-08	Not sig
Ctf1	1.69153	5.87732e-08	Up
Nfkb1	-0.772372	5.95396e-08	Not sig
Washc4	-1.35975	6.10339e-08	Down
Uevld	-2.22159	6.12849e-08	Down
Ribc2	7.03124	6.13692e-08	Up
Ggta1	-1.68252	6.14453e-08	Down
AABR07034362.2	-6.19683	6.17047e-08	Down
RGD1566006	-13.989	6.19808e-08	Down
Six1	-2.83753	6.22372e-08	Down
Stmn4	3.89963	6.28292e-08	Up
Dcaf17	-1.87129	6.30439e-08	Down
Stk3	0.712619	6.33781e-08	Not sig
Slc8b1	-1.4728	6.39691e-08	Down
Mertk	-3.6496	6.47253e-08	Down
Znrf1	-0.970765	6.56426e-08	Not sig
Fam83h	2.13193	6.57616e-08	Up
AABR07008608.1	-1.28491	6.61584e-08	Down
Nnmt	-1.9799	6.63898e-08	Down
Nxpe5	3.62679	6.65004e-08	Up
Trpc1	1.39041	6.6949e-08	Up
Arhgap11a	-1.7545	6.7405e-08	Down
Plekhm3	-1.89073	6.85255e-08	Down
Zfp821	0.977098	6.92038e-08	Not sig
Spata7	1.06253	6.9983e-08	Up
Plch1	4.15977	7.09031e-08	Up
Creb3l2	1.1434	7.10995e-08	Up
Cd19	-5.96828	7.15561e-08	Down
Fndc1	-3.29361	7.18935e-08	Down
Zdhhc21	-1.21106	7.20958e-08	Down
Cerk	-1.53532	7.33595e-08	Down
Hlx	-1.44123	7.49152e-08	Down
Sstr3	-3.00776	7.50205e-08	Down
Clcn3	1.87981	7.55697e-08	Up
Nipal2	1.66492	7.57064e-08	Up
Rsl1	-0.906452	7.77112e-08	Not sig
Ncoa2	-0.929258	7.7928e-08	Not sig
Rab11fip4	1.82424	7.80627e-08	Up
Lrrn2	2.9096	7.82438e-08	Up
Amz1	-2.4376	7.84535e-08	Down
Galnt11	1.06465	7.8993e-08	Up
Trim35	0.946099	8.00815e-08	Not sig
Mapkapk2	-0.561255	8.01699e-08	Not sig
AABR07065498.1	2.5106	8.06624e-08	Up
Ndp	3.41461	8.14782e-08	Up
L2hgdh	1.5458	8.14923e-08	Up
Megf9	-1.17609	8.16736e-08	Down
Lrfn5	12.2518	8.2778e-08	Up
Ppl	3.71916	8.32358e-08	Up
Ms4a4a	-2.94727	8.34515e-08	Down
Zfp17	-0.537861	8.38957e-08	Not sig
Msmo1	1.40503	8.43844e-08	Up
Rgs10	-0.869208	8.46984e-08	Not sig
Tp53	0.649285	8.48324e-08	Not sig
Slc38a6	-1.80003	8.53971e-08	Down
Wdfy2	-0.940297	8.73541e-08	Not sig
Islr	2.69268	8.74988e-08	Up
Krt79	3.08143	8.83737e-08	Up
Dqx1	-0.709455	8.84474e-08	Not sig
Kcna3	-3.13098	9.03562e-08	Down
Rasgrp3	-1.14886	9.05453e-08	Down
Tnip2	-1.29971	9.16168e-08	Down
Gpihbp1	-3.92271	9.19451e-08	Down
Lypd1	-1.61477	9.22451e-08	Down
Galnt12	2.96072	9.29131e-08	Up
LOC100910057	4.96688	9.52342e-08	Up
Gpr155	-2.72214	9.5322e-08	Down
AABR07005821.1	4.72679	9.63383e-08	Up
Erp29	-0.97799	9.68294e-08	Not sig
Ankrd54	1.54048	9.73808e-08	Up
Jchain	-3.73004	9.89255e-08	Down
C2cd4c	2.59756	9.89865e-08	Up
Ly86	-2.85368	9.91299e-08	Down
Gdap1	3.53839	9.93976e-08	Up
Krt83	12.337	9.96601e-08	Up
Obscn	-1.74515	1.00194e-07	Down
Nprl3	0.862274	1.00701e-07	Not sig
Pllp	3.36733	1.00827e-07	Up
Il22ra2	-6.25036	1.02517e-07	Down
Ddr1	2.41958	1.03076e-07	Up
AABR07025272.1	-2.8105	1.04194e-07	Down
Dram2	-1.38237	1.0474e-07	Down
Tshz3	1.52929	1.0537e-07	Up
Gga2	-1.13	1.06485e-07	Down
Hopx	-1.05146	1.0684e-07	Down
Rp2	-1.06238	1.07962e-07	Down
Tead3	1.83828	1.09208e-07	Up
LOC100911766	-1.31946	1.09847e-07	Down
Btbd11	2.43237	1.10514e-07	Up
Twist2	2.74274	1.10786e-07	Up
Myrip	3.05955	1.1115e-07	Up
Slc10a6	-1.8257	1.11255e-07	Down
Ncr3	-2.2093	1.128e-07	Down
Rcsd1	-1.08482	1.13299e-07	Down
Ezh2	-0.833584	1.1452e-07	Not sig
Tspan32	-2.91481	1.15472e-07	Down
Grb2	-0.845184	1.16237e-07	Not sig
Stk32a	10.4475	1.17475e-07	Up
Pianp	2.87846	1.18641e-07	Up
Vit	12.1679	1.18992e-07	Up
Wnk2	3.65007	1.19006e-07	Up
LOC108348118	-1.02719	1.20771e-07	Down
Sowahb	7.70757	1.20943e-07	Up
Lgals3	-3.2028	1.21908e-07	Down
Phc1	0.97872	1.24531e-07	Not sig
Dennd4a	-1.15311	1.2462e-07	Down
Plod1	-0.760196	1.26922e-07	Not sig
Dhrs2	12.1256	1.27017e-07	Up
Gabarap	-0.738338	1.27591e-07	Not sig
Osm	-4.12405	1.28567e-07	Down
Kcne1	6.47678	1.30255e-07	Up
AABR07028769.1	-1.37058	1.30414e-07	Down
Slc7a6	-0.812666	1.30976e-07	Not sig
Wfdc10a	6.17638	1.3586e-07	Up
Cd2	-2.52345	1.38501e-07	Down
Twnk	0.973768	1.39527e-07	Not sig
P2rx6	2.34966	1.39681e-07	Up
Mecp2	-1.31402	1.39936e-07	Down
Flrt1	3.56398	1.40011e-07	Up
Il13ra2	2.91558	1.41334e-07	Up
Wasf3	5.15076	1.42499e-07	Up
Tspyl1	0.881955	1.42682e-07	Not sig
Chchd10	2.6121	1.43144e-07	Up
P4hb	-0.764813	1.43246e-07	Not sig
Traf1	-2.29512	1.43346e-07	Down
LOC100911256	-1.40264	1.46093e-07	Down
Nt5c3b	1.30396	1.47806e-07	Up
G3bp2	0.788575	1.47999e-07	Not sig
Rpp38	1.44991	1.48229e-07	Up
AABR07034739.3	-5.40665	1.48939e-07	Down
Pkhd1l1	2.43623	1.49236e-07	Up
Ascc3	-0.722866	1.50136e-07	Not sig
Fgl2	-2.12943	1.50356e-07	Down
Slc36a4	-1.33232	1.5212e-07	Down
Eml5	1.99616	1.5251e-07	Up
Siglec5	-1.71933	1.54464e-07	Down
Rnasel	-1.32345	1.54494e-07	Down
Cndp2	-1.38013	1.55625e-07	Down
Tmem215	12.2927	1.57089e-07	Up
Ivd	1.11535	1.5857e-07	Up
Susd3	-2.13906	1.58662e-07	Down
Rassf7	3.18356	1.61538e-07	Up
Cxcr4	-2.63112	1.61691e-07	Down
Nucb2	-0.910182	1.61852e-07	Not sig
Snai1	-1.70442	1.63827e-07	Down
Chi3l1	-3.43743	1.63954e-07	Down
AABR07051746.1	-15.1412	1.66035e-07	Down
Mmp20	5.10748	1.66191e-07	Up
Rps6ka3	-0.685168	1.68359e-07	Not sig
Dcdc5	11.3675	1.69158e-07	Up
[truncated: 15,959 more rows]

## Sheet: Supplementary Table 4
Target genes of the six miRNAs were screened using three databases, mirDB, miRTarBase, and TargetScan databases
miRNA	Gene	miRDB	miRTarBase	TargetScan	Sum
hsa-miR-145-5p	RPS6KB1	1	1	1	3
hsa-miR-145-5p	ADAM17	1	1	1	3
hsa-miR-145-5p	MYO5A	1	1	1	3
hsa-miR-145-5p	ARF6	1	1	1	3
hsa-miR-145-5p	MYRF	1	1	1	3
hsa-miR-145-5p	CTNNBIP1	1	1	1	3
hsa-miR-145-5p	FSCN1	1	1	1	3
hsa-miR-145-5p	PPP3CA	1	1	1	3
hsa-miR-145-5p	IVNS1ABP	1	1	1	3
hsa-miR-145-5p	DUSP6	1	1	1	3
hsa-miR-145-5p	SERPINE1	1	1	1	3
hsa-miR-145-5p	AP1G1	1	1	1	3
hsa-miR-145-5p	ABRACL	1	1	1	3
hsa-miR-145-5p	ZFYVE9	1	1	1	3
hsa-miR-145-5p	ERG	1	1	1	3
hsa-miR-145-5p	PDGFD	1	1	1	3
hsa-miR-145-5p	SMAD3	1	1	1	3
hsa-miR-145-5p	SMAD5	1	1	1	3
hsa-miR-145-5p	ABHD17C	1	1	1	3
hsa-miR-145-5p	KLF5	1	1	1	3
hsa-miR-145-5p	PHACTR2	1	1	1	3
hsa-miR-145-5p	CBFB	1	1	1	3
hsa-miR-145-5p	ITGB8	1	1	1	3
hsa-miR-145-5p	TPM3	1	1	1	3
hsa-miR-145-5p	ARL6IP5	1	1	1	3
hsa-miR-145-5p	NUFIP2	1	1	1	3
hsa-miR-145-5p	TGFBR2	1	1	1	3
hsa-miR-145-5p	RTKN	1	1	1	3
hsa-miR-145-5p	MYO6	1	1	1	3
hsa-miR-145-5p	NEDD9	1	1	1	3
hsa-miR-145-5p	IRS1	1	1	1	3
hsa-miR-145-5p	SERINC5	1	1	1	3
hsa-miR-145-5p	ACTB	1	1	1	3
hsa-miR-145-5p	ANGPT2	1	1	1	3
hsa-miR-145-5p	PLAGL2	1	1	1	3
hsa-miR-145-5p	FLI1	1	1	1	3
hsa-miR-145-5p	CLINT1	1	1	1	3
hsa-miR-145-5p	MEST	1	1	1	3
hsa-miR-145-5p	SRGAP1	1	1	1	3
hsa-miR-145-5p	NRAS	1	1	1	3
hsa-miR-145-5p	KIF21A	1	1	1	3
hsa-miR-145-5p	ADD3	1	1	1	3
hsa-miR-145-5p	MAP3K3	1	1	1	3
hsa-miR-145-5p	ANKRD28	1	1	1	3
hsa-miR-145-5p	RREB1	1	1	1	3
hsa-miR-143-3p	SERPINE1	1	1	1	3
hsa-miR-143-3p	CTNND1	1	1	1	3
hsa-miR-143-3p	FNDC3B	1	1	1	3
hsa-miR-143-3p	COL5A2	1	1	1	3
hsa-miR-143-3p	KAT7	1	1	1	3
hsa-miR-143-3p	MAP3K7	1	1	1	3
hsa-miR-143-3p	MAPK7	1	1	1	3
hsa-miR-143-3p	IGFBP5	1	1	1	3
hsa-miR-143-3p	MYO6	1	1	1	3
hsa-miR-143-3p	SECISBP2L	1	1	1	3
hsa-miR-143-3p	KRAS	1	1	1	3
hsa-miR-143-3p	ZBTB44	1	1	1	3
hsa-miR-143-3p	PLEKHM3	1	1	1	3
hsa-miR-143-3p	GXYLT1	1	1	1	3
hsa-miR-143-3p	CHST10	1	1	1	3
hsa-miR-143-3p	SAMD8	1	1	1	3
hsa-miR-143-3p	RBM27	1	1	1	3
hsa-miR-143-3p	COL1A1	1	1	1	3
hsa-miR-142-3p	MTMR9	1	1	1	3
hsa-miR-142-3p	ITGAV	1	1	1	3
hsa-miR-142-3p	FAM208B	1	1	1	3
hsa-miR-142-3p	MRFAP1	1	1	1	3
hsa-miR-142-3p	TIPARP	1	1	1	3
hsa-miR-142-3p	BACH1	1	1	1	3
hsa-miR-142-3p	GFI1	1	1	1	3
hsa-miR-142-3p	SLC37A3	1	1	1	3
hsa-miR-142-3p	GOLGA1	1	1	1	3
hsa-miR-142-3p	TMEM59	1	1	1	3
hsa-miR-142-3p	TAB2	1	1	1	3
hsa-miR-142-3p	STRN3	1	1	1	3
hsa-miR-142-3p	MBD6	1	1	1	3
hsa-miR-142-3p	TFG	1	1	1	3
hsa-miR-142-3p	AFF1	1	1	1	3
hsa-miR-142-3p	SIK1	1	1	1	3
hsa-miR-142-3p	PTPN23	1	1	1	3
hsa-miR-142-3p	PSMB5	1	1	1	3
hsa-miR-142-3p	LCOR	1	1	1	3
hsa-miR-142-3p	IPMK	1	1	1	3
hsa-miR-142-3p	TNRC18	1	1	1	3
hsa-miR-142-3p	C5orf24	1	1	1	3
hsa-miR-142-3p	ZNF217	1	1	1	3
hsa-miR-142-3p	APC	1	1	1	3
hsa-miR-142-3p	TWF1	1	1	1	3
hsa-miR-142-3p	RGL2	1	1	1	3
hsa-miR-142-3p	CPEB2	1	1	1	3
hsa-miR-142-3p	KAT2B	1	1	1	3
hsa-miR-142-3p	ARL15	1	1	1	3
hsa-miR-142-3p	TAOK1	1	1	1	3
hsa-miR-142-3p	ZCCHC14	1	1	1	3
hsa-miR-142-3p	FNDC3A	1	1	1	3
hsa-miR-142-3p	SLC35F5	1	1	1	3
hsa-miR-142-3p	TGFBR1	1	1	1	3
hsa-miR-142-3p	KIF5B	1	1	1	3
hsa-miR-142-3p	HMGB1	1	1	1	3
hsa-miR-142-3p	SYPL1	1	1	1	3
hsa-miR-142-3p	FBXO3	1	1	1	3
hsa-miR-142-3p	MARCKS	1	1	1	3
hsa-miR-142-3p	TSEN34	1	1	1	3
hsa-miR-142-3p	C9orf72	1	1	1	3
hsa-miR-142-3p	STAM	1	1	1	3
hsa-miR-142-3p	SMG1	1	1	1	3
hsa-miR-142-3p	HECTD1	1	1	1	3
hsa-miR-142-3p	EML4	1	1	1	3
hsa-miR-142-3p	ROCK2	1	1	1	3
hsa-miR-142-3p	WASL	1	1	1	3
hsa-miR-142-3p	HMGA1	1	1	1	3
hsa-miR-142-3p	CLOCK	1	1	1	3
hsa-miR-142-3p	TNKS	1	1	1	3
hsa-miR-142-3p	ARNTL	1	1	1	3
hsa-miR-142-3p	BOD1	1	1	1	3
hsa-miR-142-3p	USP6NL	1	1	1	3
hsa-miR-142-3p	KAT7	1	1	1	3
hsa-miR-142-3p	SLC7A11	1	1	1	3
hsa-miR-142-3p	CLTA	1	1	1	3
hsa-miR-142-3p	RICTOR	1	1	1	3
hsa-miR-142-3p	INPP5A	1	1	1	3
hsa-miR-142-3p	ZMYND8	1	1	1	3
hsa-miR-142-3p	MORF4L2	1	1	1	3
hsa-miR-142-3p	CCNT2	1	1	1	3
hsa-miR-142-3p	AKT1S1	1	1	1	3
hsa-miR-146a-3p	SARM1	1	1	1	3
hsa-miR-146a-3p	DDX3X	1	1	1	3
hsa-miR-146a-3p	ACTN4	1	1	1	3
hsa-miR-146a-3p	GBP6	1	1	1	3
hsa-miR-146a-3p	HNRNPA0	1	1	1	3
hsa-miR-146a-3p	CORO1C	1	1	1	3
hsa-miR-146a-3p	FOXN2	1	1	1	3
hsa-miR-146a-3p	ULK2	1	1	1	3
hsa-miR-146a-3p	TMEM167A	1	1	1	3
hsa-miR-146a-3p	NHLH2	1	1	1	3
hsa-miR-146a-3p	ZFP1	1	1	1	3
hsa-miR-223-3p	RHOB	1	1	1	3
hsa-miR-223-3p	F3	1	1	1	3
hsa-miR-223-3p	FOXO3	1	1	1	3
hsa-miR-223-3p	SP3	1	1	1	3
hsa-miR-223-3p	FOXO1	1	1	1	3
hsa-miR-223-3p	IL6ST	1	1	1	3
hsa-miR-223-3p	RRAS2	1	1	1	3
hsa-miR-223-3p	PTBP2	1	1	1	3
hsa-miR-223-3p	PAX6	1	1	1	3
hsa-miR-223-3p	LMO2	1	1	1	3
hsa-miR-223-3p	SMARCD1	1	1	1	3
hsa-miR-223-3p	NFIA	1	1	1	3
hsa-miR-223-3p	ECT2	1	1	1	3
hsa-miR-223-3p	PRDM1	1	1	1	3
hsa-miR-223-3p	IGF1R	1	1	1	3
hsa-miR-223-3p	HSP90B1	1	1	1	3
hsa-miR-223-3p	FBXW7	1	1	1	3
hsa-miR-223-3p	PHF19	1	1	1	3
hsa-miR-223-3p	MEF2C	1	1	1	3
hsa-miR-3064-5p	DNAJB9	1	1	1	3
hsa-miR-3064-5p	SLC2A1	1	1	1	3
